# Supplementary material for: CD44+CD24− prostate cells are early cancer progenitor/stem cells that provide a model for patients with poor prognosis
Source: Br J Cancer. 2008 Feb 12;98(4):756–65. doi: 10.1038/sj.bjc.6604242 (PMC2259168; doi:10.1038/sj.bjc.6604242)
Supplement: Supplementary Table 1 [file 6604242x2.xls]

## Sheet: Supplemental Table 1
Supplemental Table 1
NAME	CD44+CD24-_vs_depleted	CD44+CD24-_vs_total	CD44+CD24-_vs_total
WID:1727758 || H200001724 || EXTL3 -- exostoses (multiple)-like 3 (EXTL3), mRNA. ||	1.4468	1.4111	1.0953
WID:1727855 || H300018293 || SLC38A5 -- solute carrier family 38, member 5 (SLC38A5), mRNA. ||	1.09	1.4364	1.3167
WID:1728348 || H300022075 || CLPTM1L -- CLPTM1-like (CLPTM1L), mRNA. ||	6.6929	1.5648	1.3417
WID:1728350 || H300022817 || CLPTM1L -- CLPTM1-like (CLPTM1L), mRNA. ||	3.5626	2.0403	1.9206
WID:1728475 || H300015800 || TRPV1 -- transient receptor potential cation channel, subfamily V, member 1 (TRPV1), transcript variant 2, mRNA. ||	3.2181	1.8375	1.0595
WID:1729680 || H300021888 || KRT6B -- keratin 6B (KRT6B), mRNA. ||	1.2606	1.0771	1.1965
WID:1730158 || H200012204 || KIF22 -- kinesin family member 22 (KIF22), mRNA. ||	1.0486	1.2812	1.4467
WID:1730394 || H300016920 || GSK3B -- GLYCOGEN SYNTHASE KINASE-3 BETA (EC 2.7.1.37) (GSK-3 BETA) ||	1.3455	2.3112	2.0654
WID:1730456 || H200000148 || APOB -- apolipoprotein B (including Ag(x) antigen) (APOB), mRNA. ||	1.3681	1.1805	3.3766
WID:1730745 || H300011154 || NDUFB2 -- NADH dehydrogenase (ubiquinone) 1 beta subcomplex, 2, 8kDa (NDUFB2), nuclear gene encoding mitochondrial protein, mRNA. ||	1.4546	1.836	2.672
WID:1730827 || H200011717 || C14orf166 -- chromosome 14 open reading frame 166 (C14orf166), mRNA. ||	1.4275	1.9647	2.4304
WID:1731055 || H300019537 || OSBPL8 -- oxysterol binding protein-like 8 (OSBPL8), transcript variant 2, mRNA. ||	6.0768	2.2945	3.2957
WID:1731204 || H200014279 || SNAP23 -- synaptosomal-associated protein, 23kDa (SNAP23), transcript variant 2, mRNA. ||	1.0181	1.0251	1.9958
WID:1731315 || H200017080 || HSPA1B -- heat shock 70kDa protein 1B (HSPA1B), mRNA. ||	1.2907	1.2496	1.6168
WID:1731597 || H200014006 || CHKB -- choline kinase beta (CHKB), transcript variant 1, mRNA. ||	1.415	1.4857	1.6123
WID:1731932 || H300007970 || ZFP36L1 -- zinc finger protein 36, C3H type-like 1 (ZFP36L1), mRNA. ||	1.0708	1.4618	1.4297
WID:1732075 || H300000497 || T-CELL RECEPTOR ALPHA CHAIN V REGION PY14 PRECURSOR ||	1.4145	2.1953	1.3989
WID:1732292 || H200004079 || RBBP7 -- retinoblastoma binding protein 7 (RBBP7), mRNA. ||	6.0872	1.0661	7.2531
WID:1733233 || H300005679 || CALR -- calreticulin (CALR), mRNA. ||	1.616	1.6819	1.8846
WID:1734271 || H300017810 || VAT1 -- vesicle amine transport protein 1 homolog (T californica) (VAT1), mRNA. ||	1.0719	1.3265	2.859
WID:1734870 || H200011665 || C6orf108 -- chromosome 6 open reading frame 108 (C6orf108), transcript variant 1, mRNA. ||	1.6104	1.0382	2.1552
WID:1735069 || H300019973 || TARS -- threonyl-tRNA synthetase (TARS), mRNA. ||	1.1844	1.9281	1.0132
WID:1735643 || H200006373 || QSCN6 -- quiescin Q6 (QSCN6), transcript variant 2, mRNA. ||	1.1503	1.0729	1.0481
WID:1736875 || H200017303 || ACAT2 -- acetyl-Coenzyme A acetyltransferase 2 (acetoacetyl Coenzyme A thiolase) (ACAT2), mRNA. ||	1.1856	1.5737	1.4598
WID:1737265 || H300021813 || BXDC1 -- brix domain containing 1 (BXDC1), mRNA. ||	1.2586	1.9886	1.2554
WID:1739120 || H300020420 || TNNT3 -- troponin T type 3 (skeletal, fast) (TNNT3), transcript variant 4, mRNA. ||	1.4448	1.1516	1.2532
WID:1739181 || H300009221 || PYY -- peptide YY (PYY), mRNA. ||	1.9107	1.0203	2.046
WID:1739263 || H200008595 || ACTN4 -- actinin, alpha 4 (ACTN4), mRNA. ||	1.414	1.3576	1.7869
WID:1739289 || H300013886 || PRR7 -- proline rich 7 (synaptic) (PRR7), mRNA. ||	7.1706	1.6962	1.1016
WID:1739360 || H300004701 || EIF2S3 -- eukaryotic translation initiation factor 2, subunit 3 gamma, 52kDa (EIF2S3), mRNA. ||	2.3404	2.3722	2.0265
WID:1739675 || H300003974 || LOC92154 -- hypothetical protein BC002770 (LOC92154), mRNA. ||	1.4261	1.7386	1.7165
WID:1740242 || H200006126 || GNL2 -- guanine nucleotide binding protein-like 2 (nucleolar) (GNL2), mRNA. ||	1.58829	1.324	1.03919
WID:1741006 || H300021945 || ORM1 -- orosomucoid 1 (ORM1), mRNA. ||	1.6098	1.2592	1.2286
WID:1741101 || H300011273 || FOXP4 -- forkhead box P4 (FOXP4), transcript variant 2, mRNA. ||	1.6607	1.522	2.4056
WID:1741273 || H200002808 || NDUFB5 -- NADH dehydrogenase (ubiquinone) 1 beta subcomplex, 5, 16kDa (NDUFB5), nuclear gene encoding mitochondrial protein, mRNA. ||	1.8285	1.4012	1.05419
WID:1741855 || H200010422 || ATIC -- 5-aminoimidazole-4-carboxamide ribonucleotide formyltransferase/IMP cyclohydrolase (ATIC), mRNA. ||	1.1823	1.0587	1.8134
WID:1741880 || H300001870 || DC2 -- DC2 protein (DC2), mRNA. ||	2.1739	1.4537	8.1307
WID:1742638 || H200006719 || DDX48 -- DEAD (Asp-Glu-Ala-Asp) box polypeptide 48 (DDX48), mRNA. ||	1.0607	1.2733	1.9809
WID:1744271 || H200001638 || FLJ20366 -- hypothetical protein FLJ20366 (FLJ20366), mRNA. ||	1.3656	1.1509	1.5012
WID:1744292 || H300013493 || HETEROGENEOUS NUCLEAR RIBONUCLEOPROTEIN G (HNRNP G) (RNA BINDING MOTIF PROTEIN, X CHROMOSOME) (GLYCOPROTEIN P43) ||	2.1347	1.1004	8.0531
WID:1746272 || H200006573 || DBI -- diazepam binding inhibitor (GABA receptor modulator, acyl-Coenzyme A binding protein) (DBI), mRNA. ||	1.0741	1.0078	2.6569
WID:1746300 || H200005243 || RRAGA -- Ras-related GTP binding A (RRAGA), mRNA. ||	2.035	1.9907	1.4386
WID:1746571 || H300022272 || EEF1A1 -- Eukaryotic translation elongation factor 1 alpha 1 ||	1.2927	1.4233	1.7515
WID:1746575 || H300002263 || LOC652904 -- PREDICTED: similar to Cyclin-dependent kinases regulatory subunit 1 (CKS-1) (Sid 1334) (LOC652904), mRNA. ||	1.8	1.1842	1.3884
WID:1747149 || H300020737 || C21orf2 -- chromosome 21 open reading frame 2 (C21orf2), mRNA. ||	1.3315	1.7609	2.1031
WID:1748707 || H200012190 || H2AFZ -- H2A histone family, member Z (H2AFZ), mRNA. ||	1.4643	2.0092	1.2691
WID:1748796 || H200000581 || RPN1 -- ribophorin I (RPN1), mRNA. ||	2.8106	1.6526	1.4383
WID:1751468 || H300022821 || HLA-A -- major histocompatibility complex, class I, A (HLA-A), mRNA. ||	1.0249	1.1992	2.5327
WID:1751527 || H200015830 || HNRPH1 -- heterogeneous nuclear ribonucleoprotein H1 (H) (HNRPH1), mRNA. ||	1.20579	1.306	1.76759
WID:1751572 || H200001151 || TXNDC5 -- thioredoxin domain containing 5 (TXNDC5), transcript variant 1, mRNA. ||	1.5798	1.0755	1.3299
WID:1751577 || H200014094 || ROR2 -- receptor tyrosine kinase-like orphan receptor 2 (ROR2), mRNA. ||	7.4572	1.3056	8.4868
WID:1751779 || H200000536 || CNBP -- CCHC-type zinc finger, nucleic acid binding protein (CNBP), mRNA. ||	3.133	1.9909	2.4358
WID:1752347 || H300008447 || LONRF2 -- LON peptidase N-terminal domain and ring finger 2 (LONRF2), mRNA. ||	1.2589	1.4864	1.7499
WID:1752525 || H200003302 || ZNF692 -- zinc finger protein 692 (ZNF692), mRNA. ||	7.5414	1.2235	1.0505
WID:1752668 || H300017137 || OSCAR -- osteoclast-associated receptor (OSCAR), transcript variant 3, mRNA. ||	1.3961	1.467	1.0806
WID:1752833 || H200000678 || KRT17 -- keratin 17 (KRT17), mRNA. ||	2.7567	1.1198	1.2007
WID:1753016 || H300011700 || GPHN -- gephyrin (GPHN), transcript variant 1, mRNA. ||	2.2458	2.0358	1.361
WID:1753027 || H300005394 || DJ681N20.2 (NOVEL PROTEIN SIMILAR TO FERRITIN, LIGHT POLYPEPTIDE (FTL)) ||	8.154	1.1934	1.1723
WID:1753531 || H200013186 || ASCL2 -- achaete-scute complex-like 2 (Drosophila) (ASCL2), mRNA. ||	1.4461	1.1377	1.211
WID:1754214 || H300006478 || Unknown ||	1.0038	3.5715	1.0748
WID:1754352 || H300006570 || LOC649618 -- PREDICTED: similar to Ubiquitin-like protein FUBI (LOC649618), mRNA. ||	1.6623	1.9658	1.252
WID:1754848 || H300005339 || LOC91561 -- PREDICTED: similar to ribosomal protein S2, transcript variant 1 (LOC91561), mRNA. ||	1.5358	1.7948	1.096
WID:1755020 || H200015982 || Unknown ||	1.0512	2.2938	2.4859
WID:1755327 || H300006647 || C9orf105 -- PREDICTED: chromosome 9 open reading frame 105, transcript variant 6 (C9orf105), mRNA. ||	1.1153	1.021	1.2034
WID:1756172 || H300002810 || Unknown ||	1.1202	1.4483	3.7263
WID:1756572 || H200009468 || RUFY1 -- RUN and FYVE domain containing 1 (RUFY1), transcript variant 3, mRNA. ||	1.3675	1.5055	1.9692
WID:1756652 || H300008288 || C5orf26 -- chromosome 5 open reading frame 26 (C5orf26), mRNA. ||	1.8889	1.5587	3.606
WID:1756861 || H300004707 || LOC647087 -- PREDICTED: hypothetical LOC647087 (LOC647087), mRNA. ||	2.8779	2.0973	1.2197
WID:1757329 || H200006516 || JUN -- jun oncogene (JUN), mRNA. ||	1.7559	1.852	1.2077
WID:1757439 || H300004447 || PGAM1 -- phosphoglycerate mutase 1 (brain) (PGAM1), mRNA. ||	2.4195	1.1973	1.3072
WID:1757624 || H300000637 || LOC728081 -- PREDICTED: hypothetical protein LOC728081 (LOC728081), mRNA. ||	1.4184	1.1469	2.3416
WID:1757708 || H300002622 || Unknown ||	1.0621	2.6732	2.6135
WID:1758284 || H300009834 || Unknown ||	1.1353	1.00941	2.4699
WID:1759347 || H300008035 || LOC222005 -- PREDICTED: similar to ADP/ATP translocase 2 (Adenine nucleotide translocator 2) (ANT 2) (ADP,ATP carrier protein 2) (Solute carrier family 25 member 5) (ADP,ATP carrier protein, fibroblast isoform) (LOC222005), mRNA. ||	1.0919	1.4808	1.4
WID:1759409 || H300006197 || LOC647167 -- PREDICTED: similar to eukaryotic translation elongation factor 1 alpha 2 (LOC647167), mRNA. ||	1.2074	2.7863	1.4399
WID:1759538 || H300001188 || Unknown ||	3.0944	1.1417	1.4994
WID:1760124 || H300004680 || Unknown ||	2.4923	1.0313	1.4484
WID:1760660 || H300007356 || Unknown ||	1.1312	1.68391	2.5254
WID:1760796 || H300003853 || Unknown ||	2.2564	1.12649	1.6155
WID:1761152 || H300000081 || Unknown ||	1.1961	2.4804	2.5324
WID:1761563 || H300009371 || LOC127671 -- PREDICTED: similar to putative membrane protein Re9 (LOC127671), mRNA. ||	7.7178	2.4269	1.974
WID:1761567 || H300004279 || LOC646980 -- PREDICTED: similar to 60S ribosomal protein L7a (LOC646980), mRNA. ||	1.127	1.1893	1.2806
WID:1761620 || H300003440 || PROTHYMOSIN A14 ||	1.2426	1.7374	2.1298
WID:1761668 || H300002398 || SPG7 -- spastic paraplegia 7, paraplegin (pure and complicated autosomal recessive) (SPG7), nuclear gene encoding mitochondrial protein, transcript variant 1, mRNA. ||	1.2305	1.1257	1.8382
WID:1762088 || H300002648 || RPS17 -- ribosomal protein S17 (RPS17), mRNA. ||	1.064	2.0583	2.4003
WID:1762129 || H300008865 || DJ423B22.4 (RIBOSOMAL PROTEIN S27 (METALLOPANSTIMULIN 1)) ||	1.0014	2.3539	2.1365
WID:1762131 || H300000952 || TMSL3 -- thymosin-like 3 (TMSL3), mRNA. ||	1.0289	1.02391	1.7463
