# Supplementary material for: CD44+CD24− prostate cells are early cancer progenitor/stem cells that provide a model for patients with poor prognosis
Source: Br J Cancer. 2008 Feb 12;98(4):756–65. doi: 10.1038/sj.bjc.6604242 (PMC2259168; doi:10.1038/sj.bjc.6604242)
Supplement: Supplementary Table 2 [file 6604242x3.xls]

## Sheet: Supplemental Table 2
Supplemental Table 2
NAME	Fold change CD44+CD24-_vs_depleted	Fold change CD44+CD24-_vs_total	Fold change CD44+CD24-_vs_total
WID:1727232 || H200008466 || ZNF403 -- zinc finger protein 403 (ZNF403), mRNA. ||	-5.8816	-6.7368	-5.8392
WID:1727248 || H200011488 || MIR16 -- membrane interacting protein of RGS16 (MIR16), mRNA. ||	-7.2064	-7.7637	-5.9702
WID:1727249 || H300012899 || SOLUTE CARRIER FAMILY 13, MEMBER 2 (RENAL SODIUM/DICARBOXYLATE COTRANSPORTER) (NA(+)/DICARBOXYLATE COTRANSPORTER 1) (NADC-1) ||	-3.5408	-2.7258	-2.76
WID:1727314 || H300018028 || POLR2J2 -- DNA directed RNA polymerase II polypeptide J-related gene ||	-3.23831	-7.9682	-3.588
WID:1727411 || H300018900 || TFPI -- tissue factor pathway inhibitor (lipoprotein-associated coagulation inhibitor) (TFPI), transcript variant 1, mRNA. ||	-6.19251	-3.2157	-2.7791
WID:1727445 || H200014919 || RBM5 -- RNA binding motif protein 5 (RBM5), mRNA. ||	-3.9115	-4.0702	-2.5765
WID:1727512 || H300019570 || TRIM33 -- tripartite motif-containing 33 (TRIM33), transcript variant a, mRNA. ||	-5.4176	-6.887	-3.8308
WID:1727537 || H200014654 || GPRC5A -- G protein-coupled receptor, family C, group 5, member A (GPRC5A), mRNA. ||	-2.6039	-7.7281	-1.5912
WID:1727689 || H200000253 || IL32 -- interleukin 32 (IL32), transcript variant 7, mRNA. ||	-7.2484	-2.4066	-5.3755
WID:1727806 || H200001322 || C14orf130 -- chromosome 14 open reading frame 130 (C14orf130), transcript variant 1, mRNA. ||	-6.1665	-2.2968	-6.0233
WID:1727811 || H300012382 || DNAPTP6 -- DNA polymerase-transactivated protein 6 (DNAPTP6), mRNA. ||	-5.6243	-2.8141	-5.796
WID:1727817 || H300018431 || ATP2C1 -- ATPase, Ca++ transporting, type 2C, member 1 (ATP2C1), transcript variant 1, mRNA. ||	-5.4811	-7.1944	-2.2509
WID:1727982 || H200014592 || ABCC2 -- ATP-binding cassette, sub-family C (CFTR/MRP), member 2 (ABCC2), mRNA. ||	-5.1851	-1.3571	-6.4557
WID:1728016 || H300005143 || NUP160 -- nucleoporin 160kDa (NUP160), mRNA. ||	-2.1709	-6.3718	-1.0408
WID:1728113 || H200011429 || FAM44A -- family with sequence similarity 44, member A (FAM44A), mRNA. ||	-5.9238	-7.4717	-5.6969
WID:1728274 || H200009649 || POLR2B -- polymerase (RNA) II (DNA directed) polypeptide B, 140kDa (POLR2B), mRNA. ||	-6.0833	-7.522	-5.9922
WID:1728569 || H300018674 || OFD1 -- oral-facial-digital syndrome 1 (OFD1), mRNA. ||	-1.3005	-1.2047	-1.1875
WID:1728593 || H200012229 || NOP5/NOP58 -- nucleolar protein NOP5/NOP58 (NOP5/NOP58), mRNA. ||	-2.7693	-1.2088	-1.9168
WID:1728861 || H200006115 || OAT -- ornithine aminotransferase (gyrate atrophy) (OAT), nuclear gene encoding mitochondrial protein, mRNA. ||	-5.7402	-5.3129	-4.936
WID:1728863 || H300018530 || WDR3 -- WD repeat domain 3 (WDR3), mRNA. ||	-6.7802	-7.7345	-6.8985
WID:1728869 || H200005661 || PKN2 -- protein kinase N2 (PKN2), mRNA. ||	-3.4555	-6.3149	-5.2946
WID:1728960 || H300019983 || ST3GAL6 -- ST3 beta-galactoside alpha-2,3-sialyltransferase 6 (ST3GAL6), mRNA. ||	-5.0114	-4.0787	-5.3897
WID:1729055 || H300019691 || IKBKAP -- inhibitor of kappa light polypeptide gene enhancer in B-cells, kinase complex-associated protein (IKBKAP), mRNA. ||	-5.219	-5.5643	-5.4231
WID:1729072 || H200011885 || KIF2 -- kinesin heavy chain member 2 (KIF2), mRNA. ||	-3.0262	-7.7929	-2.2991
WID:1729157 || H300022904 || EXOC5 -- exocyst complex component 5 (EXOC5), mRNA. ||	-5.654	-8.1991	-5.6884
WID:1729234 || H300016737 || RASSF1 -- Ras association (RalGDS/AF-6) domain family 1 ||	-4.9643	-7.4752	-6.3774
WID:1729521 || H200014068 || TRIB2 -- tribbles homolog 2 (Drosophila) (TRIB2), mRNA. ||	-7.1035	-3.503	-5.1065
WID:1729745 || H200001120 || RBM7 -- RNA binding motif protein 7 (RBM7), mRNA. ||	-5.767	-6.455	-5.1812
WID:1729756 || H200006272 || JARID1A -- Jumonji, AT rich interactive domain 1A (RBBP2-like) (JARID1A), transcript variant 1, mRNA. ||	-6.4158	-3.0175	-6.2153
WID:1729762 || H300019600 || PLEKHC1 -- pleckstrin homology domain containing, family C (with FERM domain) member 1 (PLEKHC1), mRNA. ||	-5.1144	-7.7711	-5.9356
WID:1729836 || H300022213 || PCM1 -- pericentriolar material 1 (PCM1), mRNA. ||	-5.853	-7.8601	-6.1023
WID:1729846 || H300011658 || SIMILAR TO SOLUTE CARRIER FAMILY 25 , MEMBER 16; MITOCHONDRIAL SOLUTE CARRIER PROTEIN HOMOLOG; GRAVES DISEASE AUTOANTIGEN ||	-1.3963	-1.2511	-1.1242
WID:1729858 || H300022624 || FGFR1 -- fibroblast growth factor receptor 1 (fms-related tyrosine kinase 2, Pfeiffer syndrome) (FGFR1), transcript variant 4, mRNA. ||	-2.0014	-1.7759	-4.385
WID:1730129 || H300009203 || CPOX -- coproporphyrinogen oxidase (CPOX), mRNA. ||	-6.9308	-7.6701	-6.3246
WID:1730213 || H200009954 || SEH1L -- SEH1-like (S. cerevisiae) (SEH1L), transcript variant 1, mRNA. ||	-7.4794	-1.0486	-7.0601
WID:1730402 || H300019829 || APLP2 -- amyloid beta (A4) precursor-like protein 2 (APLP2), mRNA. ||	-4.6055	-1.3943	-4.4743
WID:1730482 || H300018549 || DOPEY1 -- dopey family member 1 (DOPEY1), mRNA. ||	-2.2975	-7.9889	-1.7949
WID:1730501 || H200011433 || SNX10 -- sorting nexin 10 (SNX10), mRNA. ||	-2.7101	-7.2768	-1.2288
WID:1730662 || H200002868 || TR2IT1 -- thioredoxin reductase 2 intronic transcript 1 (TR2IT1), mRNA. ||	-6.1329	-1.3304	-6.3149
WID:1730677 || H300019207 || ADAMTS2 -- ADAM metallopeptidase with thrombospondin type 1 motif, 2 (ADAMTS2), transcript variant 1, mRNA. ||	-6.2549	-7.6421	-5.5911
WID:1730688 || H300021983 || ANAPC5 -- anaphase promoting complex subunit 5 (ANAPC5), mRNA. ||	-4.2893	-1.2444	-6.1596
WID:1730874 || H300015274 || NSFL1C -- NSFL1 (p97) cofactor (p47) (NSFL1C), transcript variant 3, mRNA. ||	-1.4195	-1.2585	-2.3211
WID:1731017 || H200007902 || KIAA0372 -- KIAA0372 (KIAA0372), mRNA. ||	-2.1482	-6.9792	-1.3111
WID:1731106 || H200002431 || SUPT16H -- suppressor of Ty 16 homolog (S. cerevisiae) (SUPT16H), mRNA. ||	-3.1511	-7.7683	-2.8268
WID:1731170 || H200006584 || MSH2 -- mutS homolog 2, colon cancer, nonpolyposis type 1 (E. coli) (MSH2), mRNA. ||	-5.1525	-1.4369	-6.0469
WID:1731173 || H200010672 || TMEM14A -- transmembrane protein 14A (TMEM14A), mRNA. ||	-7.1077	-3.3676	-6.2624
WID:1731239 || H200012919 || ALKBH5 -- alkB, alkylation repair homolog 5 (E. coli) (ALKBH5), mRNA. ||	-5.5177	-2.3766	-2.829
WID:1731552 || H200001102 || PDXP -- pyridoxal (pyridoxine, vitamin B6) phosphatase (PDXP), mRNA. ||	-4.8789	-6.3443	-4.3098
WID:1731563 || H300018636 || HMG2L1 -- high-mobility group protein 2-like 1 (HMG2L1), transcript variant 3, mRNA. ||	-4.03671	-6.4762	-4.1876
WID:1731664 || H200004696 || SOX10 -- SRY (sex determining region Y)-box 10 (SOX10), mRNA. ||	-6.7687	-8.2609	-5.917
WID:1731826 || H300002353 || PSMC6 -- proteasome (prosome, macropain) 26S subunit, ATPase, 6 (PSMC6), mRNA. ||	-6.3852	-1.4866	-4.3237
WID:1731844 || H300021867 || KIAA2010 -- KIAA2010 (KIAA2010), mRNA. ||	-6.3845	-2.3398	-5.92971
WID:1731857 || H200014421 || SALL4 -- sal-like 4 (Drosophila) (SALL4), mRNA. ||	-6.0568	-7.9094	-5.404
WID:1731910 || H200019082 || TIMM9 -- translocase of inner mitochondrial membrane 9 homolog (yeast) (TIMM9), mRNA. ||	-6.4569	-1.9268	-5.646
WID:1732116 || H300001501 || CDC91L1 -- CDC91 cell division cycle 91-like 1 (S. cerevisiae) (CDC91L1), mRNA. ||	-6.7835	-7.5202	-6.0084
WID:1732336 || H200006740 || PIM2 -- pim-2 oncogene (PIM2), mRNA. ||	-5.4261	-8.329	-5.9245
WID:1732361 || H200007306 || KIAA0406 -- KIAA0406 (KIAA0406), mRNA. ||	-6.2101	-6.8006	-6.0739
WID:1732420 || H200000193 || GATA1 -- GATA binding protein 1 (globin transcription factor 1) (GATA1), mRNA. ||	-1.5764	-1.255	-1.2391
WID:1732516 || H300012181 || GGA2 -- golgi associated, gamma adaptin ear containing, ARF binding protein 2 (GGA2), mRNA. ||	-6.445	-7.5939	-5.4753
WID:1732540 || H200007174 || WDR59 -- WD repeat domain 59 (WDR59), mRNA. ||	-1.6564	-8.373	-1.72461
WID:1732637 || H200006482 || PHKB -- phosphorylase kinase, beta (PHKB), transcript variant 1, mRNA. ||	-1.5963	-2.1364	-1.7877
WID:1732929 || H200017275 || EDD1 -- E3 ubiquitin protein ligase, HECT domain containing, 1 (EDD1), mRNA. ||	-6.3777	-1.0442	-4.8041
WID:1732979 || H300004056 || SQLE -- squalene epoxidase (SQLE), mRNA. ||	-6.5205	-6.6665	-3.7051
WID:1733021 || H300020026 || LEPROTL1 -- leptin receptor overlapping transcript-like 1 (LEPROTL1), mRNA. ||	-2.3289	-2.4534	-1.853
WID:1733069 || H200005732 || TUSC3 -- tumor suppressor candidate 3 (TUSC3), transcript variant 1, mRNA. ||	-5.5219	-9.2153	-4.7011
WID:1733070 || H200004649 || STX10 -- syntaxin 10 (STX10), mRNA. ||	-1.7047	-4.7238	-1.1892
WID:1733165 || H200017513 || MAN2B1 -- mannosidase, alpha, class 2B, member 1 (MAN2B1), mRNA. ||	-4.7432	-2.4293	-6.0068
WID:1733356 || H200007769 || OGDH -- oxoglutarate (alpha-ketoglutarate) dehydrogenase (lipoamide) (OGDH), nuclear gene encoding mitochondrial protein, transcript variant 1, mRNA. ||	-6.8065	-1.08959	-6.1636
WID:1733381 || H200008767 || TSPAN13 -- tetraspanin 13 (TSPAN13), mRNA. ||	-6.2015	-3.88569	-5.946
WID:1733471 || H200017326 || C7orf42 -- chromosome 7 open reading frame 42 (C7orf42), mRNA. ||	-6.0529	-2.2296	-5.7479
WID:1733484 || H300007748 || WASL -- Wiskott-Aldrich syndrome-like (WASL), mRNA. ||	-5.1297	-1.0522	-6.4001
WID:1733580 || H200006884 || SERPINE1 -- serpin peptidase inhibitor, clade E (nexin, plasminogen activator inhibitor type 1), member 1 (SERPINE1), mRNA. ||	-1.3043	-1.8245	-1.4719
WID:1733582 || H300018778 || AP1S1 -- adaptor-related protein complex 1, sigma 1 subunit (AP1S1), transcript variant 1, mRNA. ||	-2.1543	-1.4987	-1.6345
WID:1733656 || H200006202 || PDLIM1 -- PDZ and LIM domain 1 (elfin) (PDLIM1), mRNA. ||	-6.5792	-1.5558	-6.3589
WID:1733873 || H300012317 || CDK5RAP3 -- CDK5 regulatory subunit associated protein 3 (CDK5RAP3), transcript variant 1, mRNA. ||	-1.6601	-1.2165	-1.8963
WID:1734254 || H300016677 || KELCH-LIKE PROTEIN 5 ||	-2.5831	-6.44831	-3.6433
WID:1734323 || H300000118 || DUSP3 -- dual specificity phosphatase 3 (vaccinia virus phosphatase VH1-related) (DUSP3), mRNA. ||	-5.9893	-1.4709	-6.91299
WID:1734348 || H200001313 || FNBP4 -- formin binding protein 4 (FNBP4), mRNA. ||	-4.086	-6.7937	-3.8022
WID:1734412 || H200002237 || FLJ21963 -- FLJ21963 protein (FLJ21963), mRNA. ||	-6.5324	-1.0115	-5.9451
WID:1734526 || H200013997 || KRR1 -- KRR1, small subunit (SSU) processome component, homolog (yeast) (KRR1), mRNA. ||	-2.6444	-2.9951	-3.2224
WID:1734545 || H200003498 || MAN1A1 -- mannosidase, alpha, class 1A, member 1 (MAN1A1), mRNA. ||	-5.7407	-5.4002	-4.9265
WID:1734712 || H300001797 || EIF2B1 -- eukaryotic translation initiation factor 2B, subunit 1 alpha, 26kDa (EIF2B1), mRNA. ||	-7.7527	-1.44679	-6.0873
WID:1734801 || H200007835 || RHAG -- Rh-associated glycoprotein (RHAG), mRNA. ||	-5.5101	-5.4275	-3.1724
WID:1734803 || H300014307 || RHAG -- Rh-associated glycoprotein (RHAG), mRNA. ||	-5.5149	-2.5945	-4.91221
WID:1734805 || H300018864 || RHAG -- Rh-associated glycoprotein (RHAG), mRNA. ||	-6.038	-1.2353	-6.0359
WID:1734821 || H200011164 || LOX -- lysyl oxidase (LOX), mRNA. ||	-1.2854	-5.9019	-1.6763
WID:1735079 || H300002202 || PTP4A1 -- protein tyrosine phosphatase type IVA, member 1 (PTP4A1), mRNA. ||	-6.8442	-6.8264	-5.2549
WID:1735204 || H300021416 || ZNF148 -- zinc finger protein 148 (ZNF148), mRNA. ||	-5.8443	-8.4276	-5.5801
WID:1735216 || H300019911 || SLC41A3 -- solute carrier family 41, member 3 (SLC41A3), transcript variant 3, mRNA. ||	-6.5751	-2.2058	-6.04
WID:1735234 || H200004579 || SLC25A36 -- Solute carrier family 25, member 36 ||	-5.4218	-1.1382	-5.4004
WID:1735283 || H200004398 || SMAD5 -- SMAD, mothers against DPP homolog 5 (Drosophila) (SMAD5), transcript variant 3, mRNA. ||	-3.5432	-5.2643	-4.743
WID:1735301 || H200006118 || CCL20 -- chemokine (C-C motif) ligand 20 (CCL20), mRNA. ||	-6.6646	-7.1539	-5.2511
WID:1735397 || H300022581 || TP53I3 -- tumor protein p53 inducible protein 3 (TP53I3), transcript variant 2, mRNA. ||	-4.5678	-1.1669	-4.033
WID:1735401 || H300021798 || TP53I3 -- tumor protein p53 inducible protein 3 (TP53I3), transcript variant 2, mRNA. ||	-2.5533	-1.3787	-1.7229
WID:1735413 || H300019898 || SMC4 -- structural maintenance of chromosomes 4 (SMC4), transcript variant 3, mRNA. ||	-4.5793	-7.2985	-3.7151
WID:1735576 || H300022039 || JMJD1A -- jumonji domain containing 1A (JMJD1A), mRNA. ||	-2.6006	-1.3399	-1.636
WID:1735685 || H200006988 || AMPD2 -- adenosine monophosphate deaminase 2 (isoform L) (AMPD2), transcript variant 3, mRNA. ||	-2.4218	-8.773	-2.5027
WID:1735766 || H300018917 || PPP1R7 -- protein phosphatase 1, regulatory subunit 7 (PPP1R7), mRNA. ||	-6.564	-7.5823	-5.8406
WID:1735786 || H200000764 || MSH6 -- mutS homolog 6 (E. coli) (MSH6), mRNA. ||	-2.4544	-1.0372	-2.511
WID:1735846 || H200000806 || HPCAL1 -- hippocalcin-like 1 (HPCAL1), transcript variant 1, mRNA. ||	-2.4595	-7.5826	-1.2423
WID:1735875 || H300018935 || IVNS1ABP -- influenza virus NS1A binding protein (IVNS1ABP), transcript variant 1, mRNA. ||	-5.6653	-7.0013	-5.3581
WID:1735894 || H200013396 || PRKD3 -- protein kinase D3 (PRKD3), mRNA. ||	-4.1158	-6.3509	-4.9769
WID:1736064 || H300012294 || C1orf63 -- Chromosome 1 open reading frame 63 ||	-5.0425	-3.7349	-5.9113
WID:1736248 || H200014641 || CNN3 -- calponin 3, acidic (CNN3), mRNA. ||	-7.4093	-1.2466	-5.815
WID:1736249 || H300018940 || ST6GALNAC5 -- ST6 (alpha-N-acetyl-neuraminyl-2,3-beta-galactosyl-1, 3)-N-acetylgalactosaminide alpha-2,6-sialyltransferase 5 (ST6GALNAC5), mRNA. ||	-5.6392	-1.3583	-6.4233
WID:1736296 || H300021869 || DPH5 -- DPH5 homolog (S. cerevisiae) (DPH5), mRNA. ||	-6.9696	-2.3712	-6.6154
WID:1736465 || H200012131 || MXI1 -- MAX interactor 1 (MXI1), transcript variant 3, mRNA. ||	-6.4017	-7.0577	-6.0461
WID:1736585 || H200006468 || UCHL3 -- ubiquitin carboxyl-terminal esterase L3 (ubiquitin thiolesterase) (UCHL3), mRNA. ||	-1.2393	-8.2654	-1.1649
WID:1736826 || H200003369 || JMJD1B -- jumonji domain containing 1B (JMJD1B), mRNA. ||	-4.4287	-6.1386	-5.0447
WID:1736848 || H200000307 || NCAPH -- non-SMC condensin I complex, subunit H (NCAPH), mRNA. ||	-3.82271	-8.0705	-3.6397
WID:1737286 || H300013139 || C7orf28B -- chromosome 7 open reading frame 28B (C7orf28B), mRNA. ||	-5.8568	-3.144	-4.7041
WID:1737808 || H300004169 || TRFP -- Trf (TATA binding protein-related factor)-proximal homolog (Drosophila) (TRFP), mRNA. ||	-7.4578	-1.2305	-6.6971
WID:1737833 || H300019757 || CSE1L -- CSE1 chromosome segregation 1-like (yeast) (CSE1L), mRNA. ||	-2.3481	-1.4258	-2.0771
WID:1737910 || H300018073 || INSIG2 -- insulin induced gene 2 (INSIG2), mRNA. ||	-5.7269	-6.8092	-5.0004
WID:1737930 || H200004150 || SLC25A23 -- solute carrier family 25 (mitochondrial carrier; phosphate carrier), member 23 (SLC25A23), mRNA. ||	-6.4631	-1.5401	-6.3655
WID:1737987 || H300019116 || PCID2 -- PCI domain containing 2 (PCID2), mRNA. ||	-6.3423	-2.2735	-5.8435
WID:1738086 || H200003468 || NCLN -- nicalin homolog (zebrafish) (NCLN), mRNA. ||	-5.8138	-2.6214	-6.1141
WID:1738157 || H300021721 || KIR2DS4 -- killer cell immunoglobulin-like receptor, two domains, short cytoplasmic tail, 4 (KIR2DS4), transcript variant 2, mRNA. ||	-1.1541	-1.2781	-1.5913
WID:1738534 || H200017728 || TRPV5 -- transient receptor potential cation channel, subfamily V, member 5 (TRPV5), mRNA. ||	-6.7024	-7.0205	-5.8688
WID:1738636 || H200008547 || C15orf23 -- chromosome 15 open reading frame 23 (C15orf23), mRNA. ||	-5.9125	-2.3695	-6.4989
WID:1738731 || H200012339 || MYO1B -- myosin IB (MYO1B), mRNA. ||	-2.3609	-3.6101	-2.102
WID:1738822 || H300021860 || USP6 -- ubiquitin specific peptidase 6 (Tre-2 oncogene) (USP6), mRNA. ||	-2.4626	-1.179	-5.2941
WID:1738845 || H300016500 || IGHG1 -- Immunoglobulin heavy constant gamma 1 (G1m marker) ||	-6.131	-1.0921	-6.9481
WID:1739232 || H200010135 || NOL11 -- nucleolar protein 11 (NOL11), mRNA. ||	-3.1417	-1.9138	-5.8539
WID:1739249 || H300000453 || GINS2 -- GINS complex subunit 2 (Psf2 homolog) (GINS2), mRNA. ||	-3.9968	-7.746	-3.5202
WID:1739494 || H300019291 || KHDRBS3 -- KH domain containing, RNA binding, signal transduction associated 3 (KHDRBS3), mRNA. ||	-5.6112	-3.3291	-6.0727
WID:1739902 || H200008539 || CSNK1G2 -- casein kinase 1, gamma 2 (CSNK1G2), mRNA. ||	-5.9169	-3.4547	-5.2893
WID:1739909 || H200007991 || IMPA1 -- inositol(myo)-1(or 4)-monophosphatase 1 (IMPA1), mRNA. ||	-4.197	-6.7013	-2.8269
WID:1739914 || H300014682 || WDR74 -- WD repeat domain 74 (WDR74), mRNA. ||	-7.2969	-1.0083	-6.4233
WID:1739975 || H200016782 || SERINC3 -- serine incorporator 3 (SERINC3), transcript variant 1, mRNA. ||	-5.0688	-8.4791	-4.785
WID:1740205 || H200017266 || TMED7 -- transmembrane emp24 protein transport domain containing 7 (TMED7), mRNA. ||	-2.1994	-1.7744	-2.3706
WID:1740209 || H200013366 || C5orf13 -- chromosome 5 open reading frame 13 (C5orf13), mRNA. ||	-6.7101	-8.3653	-5.8973
WID:1740497 || H300022560 || LOC441253 -- Nuclear envelope pore membrane LOC441253 ||	-6.6164	-3.0162	-5.9966
WID:1740578 || H300019416 || EGLN1 -- egl nine homolog 1 (C. elegans) (EGLN1), mRNA. ||	-6.4333	-7.2392	-5.9983
WID:1740761 || H300019402 || GPIAP1 -- GPI-anchored membrane protein 1 (GPIAP1), transcript variant 1, mRNA. ||	-4.9148	-1.1951	-5.242
WID:1741046 || H300016246 || IL1F10 -- interleukin 1 family, member 10 (theta) (IL1F10), transcript variant 1, mRNA. ||	-4.0374	-1.1004	-6.2626
WID:1741138 || H300019458 || YME1L1 -- YME1-like 1 (S. cerevisiae) (YME1L1), nuclear gene encoding mitochondrial protein, transcript variant 3, mRNA. ||	-5.7661	-4.9758	-5.5121
WID:1741239 || H200003087 || MYST2 -- MYST histone acetyltransferase 2 (MYST2), mRNA. ||	-6.6185	-2.1713	-6.46
WID:1741322 || H200008274 || PRKRIR -- protein-kinase, interferon-inducible double stranded RNA dependent inhibitor, repressor of (P58 repressor) (PRKRIR), mRNA. ||	-2.9547	-7.4781	-2.8933
WID:1741535 || H300022234 || FBXO11 -- F-box protein 11 (FBXO11), transcript variant 1, mRNA. ||	-6.2302	-1.4855	-5.6244
WID:1741540 || H300019501 || ADAM10 -- ADAM metallopeptidase domain 10 (ADAM10), mRNA. ||	-6.2657	-1.1144	-6.1453
WID:1741734 || H200019059 || SCARB2 -- scavenger receptor class B, member 2 (SCARB2), mRNA. ||	-4.5653	-1.6771	-3.5599
WID:1741758 || H300022779 || SHF -- Src homology 2 domain containing F (SHF), mRNA. ||	-5.8064	-1.0229	-6.5237
WID:1741924 || H200014716 || MTTP -- microsomal triglyceride transfer protein (MTTP), mRNA. ||	-6.5758	-6.7041	-6.2399
WID:1742030 || H300001983 || LOC728735 -- PREDICTED: similar to cDNA sequence BC048546 (LOC728735), mRNA. ||	-2.2242	-7.494	-2.161
WID:1742058 || H300019948 || G3BP2 -- Ras-GTPase activating protein SH3 domain-binding protein 2 (G3BP2), transcript variant 3, mRNA. ||	-6.5651	-8.1086	-5.1134
WID:1742130 || H300020123 || LOC440248 -- hypothetical LOC440248 (LOC440248), mRNA. ||	-6.9111	-1.543	-6.7245
WID:1742214 || H200003059 || TCF12 -- transcription factor 12 (HTF4, helix-loop-helix transcription factors 4) (TCF12), transcript variant 5, mRNA. ||	-5.768	-6.2727	-5.944
WID:1742315 || H300002192 || IQGAP1 -- IQ motif containing GTPase activating protein 1 (IQGAP1), mRNA. ||	-5.1646	-1.1889	-6.1566
WID:1742322 || H300020127 || TLE3 -- transducin-like enhancer of split 3 (E(sp1) homolog, Drosophila) (TLE3), mRNA. ||	-7.3202	-4.1746	-6.2212
WID:1742404 || H200009659 || WDR61 -- WD repeat domain 61 (WDR61), mRNA. ||	-6.9495	-1.0534	-6.8793
WID:1742571 || H300020148 || CMTM3 -- CKLF-like MARVEL transmembrane domain containing 3 (CMTM3), transcript variant 4, mRNA. ||	-6.6187	-1.4215	-6.6321
WID:1742583 || H200006229 || MBTPS1 -- membrane-bound transcription factor peptidase, site 1 (MBTPS1), transcript variant 2, mRNA. ||	-4.934	-1.7358	-4.029
WID:1742622 || H300005530 || SUZ12 -- suppressor of zeste 12 homolog (Drosophila) (SUZ12), mRNA. ||	-3.6889	-1.1382	-5.6329
WID:1742691 || H200021232 || FEM1A -- fem-1 homolog a (C.elegans) (FEM1A), mRNA. ||	-6.0657	-2.1778	-6.4458
WID:1742729 || H200015540 || MED9 -- mediator of RNA polymerase II transcription, subunit 9 homolog (S. cerevisiae) (MED9), mRNA. ||	-1.404	-8.2257	-1.2656
WID:1742759 || H300005621 || CDRT15 -- CDRT15 protein (CDRT15), mRNA. ||	-7.2322	-2.7345	-6.7698
WID:1742801 || H200008210 || IFITM2 -- interferon induced transmembrane protein 2 (1-8D) (IFITM2), mRNA. ||	-2.5244	-1.8708	-3.0219
WID:1742813 || H300020157 || CIRH1A -- cirrhosis, autosomal recessive 1A (cirhin) (CIRH1A), mRNA. ||	-2.6586	-8.3249	-2.2481
WID:1742855 || H300020708 || ITSN1 -- intersectin 1 (SH3 domain protein) (ITSN1), transcript variant 1, mRNA. ||	-4.9005	-1.2039	-4.4319
WID:1743088 || H200015506 || CDCA1 -- cell division cycle associated 1 (CDCA1), transcript variant 2, mRNA. ||	-3.0945	-6.6286	-2.7975
WID:1743174 || H300020222 || ISG20L2 -- interferon stimulated exonuclease gene 20kDa-like 2 (ISG20L2), mRNA. ||	-5.643	-1.9116	-6.6247
WID:1743280 || H300016739 || FLJ10916 -- Hypothetical protein FLJ10916 ||	-2.1363	-1.7064	-1.9147
WID:1743760 || H200003607 || HISPPD1 -- Histidine acid phosphatase domain containing 1 (HISPPD1), mRNA. ||	-1.6154	-1.1364	-1.5227
WID:1743970 || H200005448 || MYO10 -- myosin X (MYO10), mRNA. ||	-7.0061	-6.5145	-6.0848
WID:1744033 || H200000443 || ATP6V1B2 -- ATPase, H+ transporting, lysosomal 56/58kDa, V1 subunit B2 (ATP6V1B2), mRNA. ||	-6.2815	-7.2729	-5.9053
WID:1744050 || H300018060 || SSX2 PROTEIN (SYNOVIAL SARCOMA, X BREAKPOINT 2) (SSX) (HOM-MEL-40) ||	-1.514	-1.07369	-1.799
WID:1744217 || H300020337 || SDK1 -- sidekick homolog 1 (chicken) (SDK1), mRNA. ||	-6.1645	-7.5459	-5.017
WID:1744438 || H200008871 || GTF3C5 -- general transcription factor IIIC, polypeptide 5, 63kDa (GTF3C5), mRNA. ||	-5.4758	-1.7917	-4.6082
WID:1744613 || H300011711 || INTS4 -- integrator complex subunit 4 (INTS4), mRNA. ||	-7.0309	-8.5709	-5.9718
WID:1744817 || H300020462 || NGLY1 -- N-glycanase 1 (NGLY1), mRNA. ||	-3.7538	-1.2433	-3.5289
WID:1744877 || H300009533 || C20orf80 -- Unknown ||	-6.7813	-1.0072	-6.149
WID:1745190 || H300005011 || C11orf46 -- chromosome 11 open reading frame 46 (C11orf46), mRNA. ||	-6.8913	-1.8857	-6.7144
WID:1745272 || H300016998 || C6orf65 -- chromosome 6 open reading frame 65 (C6orf65), mRNA. ||	-6.3528	-7.9595	-4.813
WID:1745639 || H200017453 || CAST -- calpastatin (CAST), transcript variant 3, mRNA. ||	-5.7957	-6.2384	-5.129
WID:1745645 || H300010347 || CAST -- calpastatin (CAST), transcript variant 1, mRNA. ||	-3.7775	-1.1681	-6.3783
WID:1745687 || H300005494 || SMARCA5 -- SWI/SNF related, matrix associated, actin dependent regulator of chromatin, subfamily a, member 5 (SMARCA5), mRNA. ||	-2.6179	-1.0948	-5.5552
WID:1745746 || H200009690 || CFDP1 -- craniofacial development protein 1 (CFDP1), mRNA. ||	-1.7933	-2.25629	-1.0662
WID:1745897 || H200001924 || DDEF1 -- development and differentiation enhancing factor 1 (DDEF1), mRNA. ||	-4.6134	-1.2612	-6.3825
WID:1745953 || H200000633 || ADCY8 -- adenylate cyclase 8 (brain) (ADCY8), mRNA. ||	-5.6338	-1.73	-6.84699
WID:1746051 || H300018056 || FAM11A -- family with sequence similarity 11, member A (FAM11A), mRNA. ||	-4.2762	-1.6432	-4.2128
WID:1746410 || H300000392 || Unknown ||	-5.4308	-3.2004	-5.7866
WID:1746526 || H300020642 || LRP8 -- low density lipoprotein receptor-related protein 8, apolipoprotein e receptor (LRP8), transcript variant 3, mRNA. ||	-5.9877	-6.6782	-6.5562
WID:1746850 || H200003923 || COLEC12 -- collectin sub-family member 12 (COLEC12), transcript variant I, mRNA. ||	-3.0295	-6.4165	-1.7382
WID:1747038 || H200011525 || B4GALT5 -- UDP-Gal:betaGlcNAc beta 1,4- galactosyltransferase, polypeptide 5 (B4GALT5), mRNA. ||	-6.6183	-2.9275	-6.9091
WID:1747115 || H200006684 || PWP2H -- PWP2 periodic tryptophan protein homolog (yeast) (PWP2H), mRNA. ||	-1.5832	-2.3212	-1.6557
WID:1747289 || H300003288 || TCEA3 -- Transcription elongation factor A (SII), 3 ||	-7.3314	-1.0502	-7.0464
WID:1747974 || H200004286 || USP1 -- ubiquitin specific peptidase 1 (USP1), transcript variant 3, mRNA. ||	-6.1769	-6.9677	-5.8492
WID:1748285 || H200009472 || WDR26 -- WD repeat domain 26 (WDR26), mRNA. ||	-3.3269	-7.8719	-6.7358
WID:1748478 || H200000616 || VPS72 -- vacuolar protein sorting 72 (S. cerevisiae) (VPS72), mRNA. ||	-3.3805	-2.0787	-2.7327
WID:1748585 || H300008976 || TEKT4 -- tektin 4 (TEKT4), mRNA. ||	-4.3422	-1.2584	-6.8181
WID:1748730 || H200004622 || TTC14 -- tetratricopeptide repeat domain 14 (TTC14), transcript variant 1, mRNA. ||	-3.3462	-4.5116	-4.8217
WID:1748836 || H200004293 || RFC4 -- replication factor C (activator 1) 4, 37kDa (RFC4), transcript variant 2, mRNA. ||	-1.5477	-8.0906	-1.2255
WID:1749215 || H300017475 || Unknown ||	-5.2135	-2.081	-5.9497
WID:1749329 || H200002961 || CSMD3 -- CUB and Sushi multiple domains 3 (CSMD3), transcript variant c, mRNA. ||	-7.2249	-7.949	-5.9281
WID:1749534 || H200006664 || NFIL3 -- nuclear factor, interleukin 3 regulated (NFIL3), mRNA. ||	-1.8515	-1.6663	-1.0528
WID:1749758 || H300008369 || LOC643677 -- PREDICTED: similar to Temporarily Assigned Gene name family member (tag-58) (LOC643677), mRNA. ||	0	0	0
WID:1749822 || H300021021 || METT11D1 -- methyltransferase 11 domain containing 1 (METT11D1), transcript variant 2, mRNA. ||	-5.4387	-8.2491	-6.7208
WID:1749994 || H200006008 || HTRA1 -- HtrA serine peptidase 1 (HTRA1), mRNA. ||	-7.25909	-6.7154	-5.5173
WID:1750002 || H300016580 || CEP57 -- centrosomal protein 57kDa (CEP57), mRNA. ||	-6.5672	-8.0941	-6.0434
WID:1750481 || H300012511 || METHIONYL-TRNA SYNTHETASE (EC 6.1.1.10) (METHIONINE--TRNA LIGASE) (METRS) ||	-3.4728	-1.0663	-3.2768
WID:1750547 || H300003977 || EMID1 -- EMI domain containing 1 ||	-3.4632	-1.4859	-5.5575
WID:1750673 || H200017425 || C17orf25 -- chromosome 17 open reading frame 25 (C17orf25), mRNA. ||	-2.9527	-2.4115	-2.6713
WID:1750756 || H300021129 || C19orf55 -- chromosome 19 open reading frame 55 (C19orf55), mRNA. ||	-5.2807	-1.3754	-7.26
WID:1750782 || H300005124 || AP1S2 -- adaptor-related protein complex 1, sigma 2 subunit (AP1S2), mRNA. ||	-6.0113	-6.794	-5.5899
WID:1750793 || H300021106 || COQ7 -- coenzyme Q7 homolog, ubiquinone (yeast) (COQ7), mRNA. ||	-2.5709	-7.6498	-1.7115
WID:1750825 || H200019912 || CRK -- v-crk sarcoma virus CT10 oncogene homolog (avian) (CRK), transcript variant I, mRNA. ||	-6.1041	-1.0314	-7.5007
WID:1751208 || H300004144 || Unknown ||	-4.5771	-1.0983	-6.5051
WID:1751222 || H300022464 || SETD5 -- PREDICTED: SET domain containing 5, transcript variant 10 (SETD5), mRNA. ||	-4.8363	-1.9653	-5.3414
WID:1751307 || H200000919 || FEN1 -- flap structure-specific endonuclease 1 (FEN1), mRNA. ||	-6.3624	-8.5841	-5.9899
WID:1751934 || H200000156 || IL8 -- Interleukin 8 ||	-6.8162	-1.8793	-6.1017
WID:1752197 || H300021363 || HARS -- histidyl-tRNA synthetase (HARS), mRNA. ||	-6.7787	-1.3648	-6.4341
WID:1752274 || H200001334 || MRPS6 -- mitochondrial ribosomal protein S6 (MRPS6), nuclear gene encoding mitochondrial protein, mRNA. ||	-6.5004	-6.8947	-4.8663
WID:1752306 || H200019588 || CDC2 -- cell division cycle 2, G1 to S and G2 to M (CDC2), transcript variant 2, mRNA. ||	-6.9435	-1.2818	-6.2648
WID:1753080 || H200016284 || NMUR1 -- neuromedin U receptor 1 (NMUR1), mRNA. ||	-2.3301	-1.6078	-1.0367
WID:1753348 || H200011460 || CSDC2 -- cold shock domain containing C2, RNA binding (CSDC2), mRNA. ||	-6.73981	-9.1297	-5.9387
WID:1753427 || H300016236 || QARS -- glutaminyl-tRNA synthetase (QARS), mRNA. ||	-5.8831	-8.4583	-6.3811
WID:1753433 || H300011008 || IG KAPPA CHAIN C REGION ||	-2.3249	-1.3214	-2.5961
WID:1753540 || H300005513 || Unknown ||	-2.0565	-1.4894	-1.548
WID:1753732 || H300002715 || FLJ10120 -- hypothetical protein FLJ10120 (FLJ10120) on chromosome 17. ||	-4.3931	-1.2142	-6.4979
WID:1753733 || H200005988 || NOC3L -- nucleolar complex associated 3 homolog (S. cerevisiae) (NOC3L), mRNA. ||	-6.44301	-6.5003	-5.97
WID:1753745 || H200019862 || COMMD1 -- copper metabolism (Murr1) domain containing 1 (COMMD1), mRNA. ||	-2.6519	-3.3424	-1.2797
WID:1753901 || H300001610 || LOC152667 -- NIP30-like (LOC152667) on chromosome 4. ||	-2.2543	-1.7012	-2.3545
WID:1753923 || H300002527 || Unknown ||	-5.3836	-7.6641	-6.0342
WID:1754404 || H300009675 || Unknown ||	-5.8948	-7.0463	-5.3529
WID:1754411 || H200003005 || ZWILCH -- Zwilch, kinetochore associated, homolog (Drosophila) (ZWILCH), transcript variant 1, mRNA. ||	-2.9111	-6.9005	-1.7609
WID:1754471 || H200001978 || RBM14 -- RNA binding motif protein 14 (RBM14), mRNA. ||	-2.9225	-8.5785	-2.9868
WID:1754483 || H300002857 || LOC441016 -- PREDICTED: similar to COMM domain containing 5 (LOC441016), mRNA. ||	-6.7456	-2.7506	-6.5795
WID:1754497 || H300000121 || Unknown ||	-4.9741	-2.1176	-5.0839
WID:1754991 || H200001917 || CSRP2 -- cysteine and glycine-rich protein 2 (CSRP2), mRNA. ||	-4.9236	-6.4953	-3.8771
WID:1755069 || H200007093 || DCTN2 -- dynactin 2 (p50) (DCTN2), mRNA. ||	-7.32399	-2.8082	-5.2267
WID:1755158 || H300004320 || TBC1D10C -- TBC1 domain family, member 10C (TBC1D10C), mRNA. ||	-5.587	-7.6887	-5.181
WID:1755353 || H300021421 || PTPN2 -- protein tyrosine phosphatase, non-receptor type 2 (PTPN2), transcript variant 1, mRNA. ||	-6.5472	-2.3478	-5.6482
WID:1755448 || H200006935 || MRPL48 -- mitochondrial ribosomal protein L48 (MRPL48), nuclear gene encoding mitochondrial protein, mRNA. ||	-2.4109	-1.052	-1.0114
WID:1755819 || H300021544 || ZNF611 -- zinc finger protein 611 (ZNF611), mRNA. ||	-5.1348	-1.4345	-4.3673
WID:1756200 || H300008908 || Unknown ||	-5.3443	-7.3525	-3.3521
WID:1756818 || H300006098 || TMEM16F -- transmembrane protein 16F (TMEM16F), mRNA. ||	-6.9519	-1.6134	-6.5071
WID:1757380 || H300001559 || OR7E156P -- olfactory receptor, family 7, subfamily E, member 156 pseudogene (OR7E156P) on chromosome 13. ||	-1.6695	-8.8281	-1.2811
WID:1757555 || H300007824 || Unknown ||	-5.779	-7.8527	-5.4838
WID:1757738 || H300007242 || Unknown ||	-6.664	-1.1554	-6.8342
WID:1757957 || H300004166 || Unknown ||	-1.7804	-7.2726	-1.066
WID:1758136 || H300004808 || LOC645162 -- PREDICTED: similar to cis-Golgi matrix protein GM130 (LOC645162), mRNA. ||	-6.3442	-1.3409	-6.384
WID:1758377 || H300009612 || LOC646093 -- PREDICTED: similar to ribosomal protein S8 (LOC646093), mRNA. ||	-2.0805	-3.6357	-1.433
WID:1758449 || H300004662 || Unknown ||	-6.9686	-6.9844	-5.8982
WID:1758625 || H300001479 || STK6P -- serine/threonine kinase 6 pseudogene (STK6P) on chromosome 1. ||	-1.4642	-1.8235	-1.40031
WID:1758822 || H300003839 || Unknown ||	-1.27559	-7.408	-1.34889
WID:1758899 || H300004012 || GDPD4 -- glycerophosphodiester phosphodiesterase domain containing 4 (GDPD4), mRNA. ||	-5.8853	-3.18839	-6.3889
WID:1759026 || H300001238 || MEIS3P1 -- Meis1 homolog 3 (mouse) pseudogene 1 (MEIS3P1) on chromosome 17. ||	-5.7002	-4.1323	-5.9934
WID:1759411 || H300004285 || Unknown ||	-2.5517	-2.7786	-4.7667
WID:1760074 || H300015958 || TRNA SELENOCYSTEINE ASSOCIATED PROTEIN ||	-6.1316	-1.0114	-7.6825
WID:1760426 || H300022744 || TRSPAP1 -- TRNA selenocysteine associated protein 1 ||	-3.7747	-1.0442	-5.3379
WID:1760434 || H300009448 || HKR2 -- GLI-Kruppel family member HKR2 (HKR2), mRNA. ||	-5.2895	-3.2238	-4.7617
WID:1760630 || H200010285 || TMEM64 -- Transmembrane protein 64 ||	-6.3366	-7.8546	-5.0209
WID:1760812 || H200004374 || FGF3 -- fibroblast growth factor 3 (murine mammary tumor virus integration site (v-int-2) oncogene homolog) (FGF3), mRNA. ||	-3.3944	-1.2059	-4.2007
WID:1761203 || H300016518 || NQO1 -- NAD(P)H dehydrogenase, quinone 1 (NQO1), transcript variant 3, mRNA. ||	-1.3025	-1.6905	-1.2169
WID:1761287 || H300001521 || Unknown ||	-6.2473	-6.5345	-2.3843
WID:1761982 || H300005121 || LOC341056 -- PREDICTED: similar to Ubiquitin-like 1-activating enzyme E1A (SUMO-1-activating enzyme subunit 1) (LOC341056), mRNA. ||	-6.2069	-3.2766	-5.995
