# Supplementary material for: CD44+CD24− prostate cells are early cancer progenitor/stem cells that provide a model for patients with poor prognosis
Source: Br J Cancer. 2008 Feb 12;98(4):756–65. doi: 10.1038/sj.bjc.6604242 (PMC2259168; doi:10.1038/sj.bjc.6604242)
Supplement: Supplementary Table 3 [file 6604242x4.xls]

## Sheet: functions_ingenuity_LnCaP CD44+
Supplemental Table 3 Ingenuity Systems, Inc. All rights reserved.
Category	Process	Process Annotation	Significance	Genes
Cancer	prometaphase	arrest in prometaphase of cervical cancer cell lines	0.000218	CDCA1, RASSF1
Cancer	mitosis	arrest in mitosis of tumor cell lines	0.000819	CDC2, CSE1L, RASSF1
Cancer	mitosis	arrest in mitosis of cervical cancer cell lines	0.00437	CSE1L, RASSF1
Cancer	mitosis	arrest in mitosis of breast cancer cell lines	0.0148	CDC2
Cancer	mitosis	delay in mitosis of bone cancer cell lines	0.0148	CDC2
Cancer	acute lymphoblastic leukemia	acute lymphoblastic leukemia of mice	0.00128	MSH2, MSH6
Cancer	binding	binding of neuroblastoma cell lines	0.00128	PYY, SERPINE1
Cancer	necrosis	necrosis of tumor cells	0.00212	FGFR1, IGHG1
Cancer	tumorigenesis	tumorigenesis of T-cell non-hodgkin lymphoma	0.00212	MSH2, PIM2
Cancer	tumorigenesis	tumorigenesis of gonadal cell lines	0.0148	FGF3
Cancer	lymphocytic leukemia	lymphocytic leukemia	0.00253	CDC2, FGFR1, MSH2, MSH6, NQO1, RASSF1
Cancer	formation	formation of tumor cells	0.00315	MSH6, MXI1
Cancer	formation	formation of B cell lymphoma cells	0.0148	MXI1
Cancer	formation	formation of fibrosarcoma	0.0294	MXI1
Cancer	acute lymphocytic leukemia	acute lymphocytic leukemia	0.00504	MSH2, MSH6, NQO1, RASSF1
Cancer	leukemia	leukemia	0.00582	CDC2, FGFR1, GATA1, JUN, MSH2, MSH6, NQO1, RASSF1
Cancer	migration	migration of carcinoma cell lines	0.0131	IL8, RASSF1
Cancer	migration	migration of kidney cancer cell lines	0.0294	FGFR1
Cancer	migration	migration of bladder cancer cell lines	0.0438	IL8
Cancer	soft tissue sarcoma	soft tissue sarcoma	0.014	CDC2, MSH2, MXI1, RASSF1
Cancer	adherence	adherence of melanoma cells	0.0148	IL8
Cancer	chemotaxis	chemotaxis of prostate cancer cell lines	0.0148	IL8
Cancer	colony survival	colony survival of endometrial cancer cell lines	0.0148	MSH2
Cancer	cytotoxic reaction	cytotoxic reaction of endometrial cancer cell lines	0.0148	MSH2
Cancer	G2 phase	arrest in G2 phase of endometrial cancer cell lines	0.0148	MSH2
Cancer	G2 phase	arrest in G2 phase of tumor cell lines	0.0397	CDC2, CSE1L, MSH2
Cancer	hyperplasia	hyperplasia of ampullary gland	0.0148	FGF3
Cancer	hyperplasia	hyperplasia of prostatic lobe	0.0148	FGF3
Cancer	incidence	incidence of angiosarcoma	0.0148	MSH2
Cancer	incidence	incidence of lymphoma	0.0438	MSH2
Cancer	malignant cutaneous melanoma	malignant cutaneous melanoma	0.0148	RASSF1
Cancer	mitogenesis	mitogenesis of testicular cancer cell lines	0.0148	DBI
Cancer	progression	progression of cervical cancer cell lines	0.0148	RASSF1
Cancer	response	response of melanoma cells	0.0148	IL8
Cancer	senescence	senescence of lymphoma cell lines	0.0148	IGFBP7
Cancer	shape change	shape change of ovarian cancer cell lines	0.0148	IL8
Cancer	terminal passage	terminal passage of leukemia cell lines	0.0148	GATA1
Cancer	transient myeloproliferative disorder	transient myeloproliferative disorder	0.0148	GATA1
Cancer	hereditary nonpolyposis colorectal cancer	hereditary nonpolyposis colorectal cancer	0.0153	MSH2, MSH6
Cancer	sarcoma	sarcoma	0.017	CDC2, JUN, MSH2, MXI1, RASSF1
Cancer	colon cancer	colon cancer	0.0198	JUN, MSH2, MSH6
Cancer	digestive organ tumor	digestive organ tumor	0.0206	CDC2, HNRPH1, JARID1A, JUN, MSH6, RASSF1, USP1
Cancer	gastric carcinoma	gastric carcinoma	0.0229	HNRPH1, JARID1A, MSH6, USP1
Cancer	activation	activation of melanoma cells	0.0294	IL8
Cancer	cell movement	cell movement of chronic lymphocytic leukemia cells	0.0294	IL8
Cancer	cell movement	cell movement of tumor cells	0.0346	CDC2, IL8, SERPINE1, TFPI
Cancer	cell movement	cell movement of hairy leukemia cells	0.0438	IL8
Cancer	colorectal adenocarcinoma	colorectal adenocarcinoma	0.0294	MSH2
Cancer	G1 phase	delay in G1 phase of lymphoma cell lines	0.0294	IGFBP7
Cancer	intraductal papilloma	intraductal papilloma	0.0294	RASSF1
Cancer	Muir-Torre syndrome	Muir-Torre syndrome	0.0294	MSH2
Cancer	oxidative stress	oxidative stress of breast cancer cell lines	0.0294	NQO1
Cancer	prostatic intraepithelial neoplasia	prostatic intraepithelial neoplasia of mice	0.0294	FGFR1
Cancer	quantity	quantity of hepatocellular carcinoma	0.0294	JUN
Cancer	size	size of hepatocellular carcinoma	0.0294	JUN
Cancer	prostate cancer	prostate cancer	0.0346	CDC2, FGFR1, MAD1L1, MXI1
Cancer	cytostasis	cytostasis of hepatoma cell lines	0.0438	TRIM33
Cancer	G2/M phase transition	arrest in G2/M phase transition of breast cancer cell lines	0.0438	CDC2
Cancer	hepatoblastoma	hepatoblastoma	0.0438	RASSF1
Cancer	invasion	invasion of gonadal cell lines	0.0438	PTP4A1
Cancer	invasion	invasion of tumor-infiltrating lymphocytes	0.0438	IL8
Cancer	killing	killing of breast cancer cell lines	0.0438	GLRX
Cancer	induction	induction of tumor	0.0487	JUN, PIM2
Cell Cycle	prometaphase	arrest in prometaphase of cervical cancer cell lines	0.000218	CDCA1, RASSF1
Cell Cycle	G2 phase	G2 phase of embryonic cells	0.000649	ASCL2, MSH2
Cell Cycle	G2 phase	arrest in G2 phase of fibroblast cell lines	0.011	JUN, MSH2
Cell Cycle	G2 phase	arrest in G2 phase of cell lines	0.0148	CDC2, CSE1L, JUN, MSH2
Cell Cycle	G2 phase	arrest in G2 phase of endometrial cancer cell lines	0.0148	MSH2
Cell Cycle	G2 phase	G2 phase of eukaryotic cells	0.0237	ASCL2, CDC2, CSE1L, JUN, MSH2
Cell Cycle	G2 phase	arrest in G2 phase of embryonic stem cells	0.0294	MSH2
Cell Cycle	G2 phase	arrest in G2 phase of tumor cell lines	0.0397	CDC2, CSE1L, MSH2
Cell Cycle	terminal passage	terminal passage of eukaryotic cells	0.000649	GATA1, SOX10
Cell Cycle	terminal passage	terminal passage of leukemia cell lines	0.0148	GATA1
Cell Cycle	terminal passage	terminal passage of oligodendrocytes	0.0294	SOX10
Cell Cycle	mitosis	arrest in mitosis of tumor cell lines	0.000819	CDC2, CSE1L, RASSF1
Cell Cycle	mitosis	arrest in mitosis	0.00152	CDC2, CSE1L, DCTN2, RASSF1
Cell Cycle	mitosis	arrest in mitosis of cervical cancer cell lines	0.00437	CSE1L, RASSF1
Cell Cycle	mitosis	arrest in mitosis of breast cancer cell lines	0.0148	CDC2
Cell Cycle	mitosis	delay in mitosis of bone cancer cell lines	0.0148	CDC2
Cell Cycle	mitosis	mitosis of mammary epithelial cells	0.0148	JUN
Cell Cycle	M phase	M phase of cell lines	0.0126	CDCA1, IVNS1ABP, RASSF1
Cell Cycle	assembly	assembly of spindle pole	0.0148	DCTN2
Cell Cycle	cell cycle progression	exit from cell cycle progression of granulocyte-macrophage progenitor cells	0.0148	MAD1L1
Cell Cycle	cell cycle progression	exit from cell cycle progression	0.0229	MAD1L1, MXI1
Cell Cycle	G2/M phase transition	G2/M phase transition of trophoblast cells	0.0148	ASCL2
Cell Cycle	G2/M phase transition	arrest in G2/M phase transition of breast cancer cell lines	0.0438	CDC2
Cell Cycle	mitogenesis	mitogenesis of testicular cancer cell lines	0.0148	DBI
Cell Cycle	mitogenesis	mitogenesis of cell lines	0.0284	DBI, FGFR1, GATA1, TRIM33
Cell Cycle	mitogenesis	mitogenesis of muscle cell lines	0.0438	FGFR1
Cell Cycle	senescence	senescence of lymphoma cell lines	0.0148	IGFBP7
Cell Cycle	checkpoint control	checkpoint control of fibroblast cell lines	0.0294	MSH2
Cell Cycle	cytokinesis	cytokinesis of fibroblast cell lines	0.0294	IVNS1ABP
Cell Cycle	G1 phase	delay in G1 phase of lymphoma cell lines	0.0294	IGFBP7
Cell Cycle	G1 phase	arrest in G1 phase of erythroblasts	0.0438	GATA1
Cell Cycle	cell stage	cell stage	0.0297	ANAPC5, ASCL2, CALR, CDC2, CDCA1, CSE1L, DCTN2, GATA1, IGFBP7, IVNS1ABP, JUN, MAD1L1, MSH2, PIM2, PTPN2, RASSF1, SOX10
Cell Cycle	spindle checkpoint	spindle checkpoint of fibroblast cell lines	0.0438	MAD1L1
Reproductive System Disease	prometaphase	arrest in prometaphase of cervical cancer cell lines	0.000218	CDCA1, RASSF1
Reproductive System Disease	mitosis	arrest in mitosis of cervical cancer cell lines	0.00437	CSE1L, RASSF1
Reproductive System Disease	mitosis	arrest in mitosis of breast cancer cell lines	0.0148	CDC2
Reproductive System Disease	apoptosis	apoptosis of ovarian surface epithelial cells	0.00909	FGFR1, IL8
Reproductive System Disease	chemotaxis	chemotaxis of prostate cancer cell lines	0.0148	IL8
Reproductive System Disease	hyperplasia	hyperplasia of ampullary gland	0.0148	FGF3
Reproductive System Disease	hyperplasia	hyperplasia of prostatic lobe	0.0148	FGF3
Reproductive System Disease	hypertrophy	hypertrophy of ampullary gland	0.0148	FGF3
Reproductive System Disease	mitogenesis	mitogenesis of testicular cancer cell lines	0.0148	DBI
Reproductive System Disease	progression	progression of cervical cancer cell lines	0.0148	RASSF1
Reproductive System Disease	shape change	shape change of ovarian cancer cell lines	0.0148	IL8
Reproductive System Disease	tumorigenesis	tumorigenesis of gonadal cell lines	0.0148	FGF3
Reproductive System Disease	dysplasia	dysplasia of genital organ	0.0294	ROR2
Reproductive System Disease	Kallmann's syndrome	Kallmann's syndrome	0.0294	FGFR1
Reproductive System Disease	oxidative stress	oxidative stress of breast cancer cell lines	0.0294	NQO1
Reproductive System Disease	prostatic intraepithelial neoplasia	prostatic intraepithelial neoplasia of mice	0.0294	FGFR1
Reproductive System Disease	prostate cancer	prostate cancer	0.0346	CDC2, FGFR1, MAD1L1, MXI1
Reproductive System Disease	G2/M phase transition	arrest in G2/M phase transition of breast cancer cell lines	0.0438	CDC2
Reproductive System Disease	invasion	invasion of gonadal cell lines	0.0438	PTP4A1
Reproductive System Disease	killing	killing of breast cancer cell lines	0.0438	GLRX
Reproductive System Disease	metaplasia	metaplasia of mammary gland tissue	0.0438	FGF3
Cardiovascular System Development and Function	morphogenesis	morphogenesis of vascular endothelial cells	0.000649	IL8, JUN
Cardiovascular System Development and Function	quantity	quantity of vasculature	0.00128	FGFR1, IGHG1
Cardiovascular System Development and Function	size	size of blood vessel	0.00315	SERPINE1, SMAD5
Cardiovascular System Development and Function	angiogenesis	angiogenesis of choroid	0.0148	SERPINE1
Cardiovascular System Development and Function	angiogenesis	angiogenesis of mice	0.0437	CALR, IL8, SMAD5
Cardiovascular System Development and Function	area	area of blood vessel lumen	0.0148	TFPI
Cardiovascular System Development and Function	conduction	conduction of atrioventricular node	0.0148	CALR
Cardiovascular System Development and Function	diameter	diameter of blood vessel lumen	0.0148	LOX
Cardiovascular System Development and Function	tubulation	tubulation of vascular endothelial cells	0.0148	IL8
Cardiovascular System Development and Function	formation	formation of endothelial cells	0.0153	IL8, SERPINE1
Cardiovascular System Development and Function	formation	formation of pulmonary artery	0.0294	JUN
Cardiovascular System Development and Function	formation	formation of aorta	0.0438	JUN
Cardiovascular System Development and Function	healing	healing of heart	0.0294	SERPINE1
Cardiovascular System Development and Function	opening	opening of carotid artery	0.0294	SERPINE1
Cardiovascular System Development and Function	re-endothelialization	re-endothelialization of artery	0.0294	SERPINE1
Cardiovascular System Development and Function	outgrowth	outgrowth of microvessel	0.0438	SERPINE1
Cardiovascular System Development and Function	thickness	thickness of aorta	0.0438	LOX
Cell Morphology	morphogenesis	morphogenesis of vascular endothelial cells	0.000649	IL8, JUN
Cell Morphology	morphology	morphology of recycling endosomes	0.0148	EXOC5
Cell Morphology	morphology	morphology of podocytes	0.0294	ACTN4
Cell Morphology	morphology	morphology of trans Golgi network	0.0438	GGA2
Cell Morphology	polarity	polarity of breast cell lines	0.0148	FGFR1
Cell Morphology	polarity	polarity of epithelial cell lines	0.0148	FGFR1
Cell Morphology	shape	shape of neutrophils	0.0148	IL8
Cell Morphology	shape change	shape change of ovarian cancer cell lines	0.0148	IL8
Cell Morphology	shape change	shape change of blood cells	0.0416	CAST (includes EG:831), DCTN2, IL8
Cell Morphology	tubulation	tubulation of vascular endothelial cells	0.0148	IL8
Cell Morphology	deformability	deformability of neutrophils	0.0294	IL8
Cell Morphology	extension	extension of focal adhesions	0.0294	WASL
Cell Morphology	branching	branching of actin filaments	0.0438	WASL
Cell Morphology	cell flattening	cell flattening of macrophages	0.0438	DCTN2
Cell Morphology	elongation	elongation of actin filaments	0.0438	ACTN4
Cell Morphology	size	size of early endosomes	0.0438	RUFY1
Cellular Development	morphogenesis	morphogenesis of vascular endothelial cells	0.000649	IL8, JUN
Cellular Development	maturation	maturation of bone cell lines	0.00128	FGFR1, GATA1
Cellular Development	maturation	maturation of leukocyte cell lines	0.00212	FGFR1, GATA1
Cellular Development	maturation	maturation of erythroblasts	0.0294	GATA1
Cellular Development	development	arrest in development of erythroid cells	0.0148	GATA1
Cellular Development	development	arrest in development of erythroid precursor cells	0.0148	GATA1
Cellular Development	development	development of vascular smooth muscle cells	0.0148	LOX
Cellular Development	self-renewal	self-renewal of high proliferative potential colony-forming cells	0.0148	SMAD5
Cellular Development	tubulation	tubulation of vascular endothelial cells	0.0148	IL8
Cellular Development	dedifferentiation	dedifferentiation of chondrocytes	0.0294	JUN
Cellular Development	differentiation	differentiation of mast precursor cells	0.0294	GATA1
Cellular Development	differentiation	differentiation of colony-forming erythroid cells	0.0438	GATA1
Cellular Development	commitment	commitment of B lymphocytes	0.0438	TCF12
Connective Tissue Disorders	damage	damage of cartilage tissue	0.000649	IL8, IL32
Connective Tissue Disorders	dedifferentiation	dedifferentiation of chondrocytes	0.0294	JUN
Connective Tissue Disorders	destruction	destruction of synovial membrane	0.0294	IL8
Connective Tissue Disorders	killing	killing of fibroblasts	0.0294	HSPA1B
Connective Tissue Disorders	psoriatic arthritis	psoriatic arthritis of humans	0.0294	IGHG1
Embryonic Development	G2 phase	G2 phase of embryonic cells	0.000649	ASCL2, MSH2
Embryonic Development	G2 phase	arrest in G2 phase of embryonic stem cells	0.0294	MSH2
Embryonic Development	cytotoxic reaction	cytotoxic reaction of embryonic cell lines	0.0148	MSH2
Embryonic Development	development	development of amnion	0.0148	SMAD5
Embryonic Development	G2/M phase transition	G2/M phase transition of trophoblast cells	0.0148	ASCL2
Embryonic Development	morphogenesis	morphogenesis of foregut	0.0148	FOXP4
Embryonic Development	morphogenesis	morphogenesis of genital bud	0.0148	ROR2
Embryonic Development	morphogenesis	morphogenesis of embryonic tissue	0.0381	FOXP4, ROR2
Embryonic Development	radiosensitivity	radiosensitivity of embryonic cell lines	0.0148	MSH2
Embryonic Development	stratification	stratification of epithelial tissue	0.0148	FGF3
Embryonic Development	induction	induction of organ	0.0229	FGF3, FGFR1
Embryonic Development	cell saturation density	cell saturation density of embryonic cell lines	0.0294	JUN
Embryonic Development	elongation	elongation of ectoderm	0.0294	ROR2
Embryonic Development	formation	formation of definitive endoderm	0.0294	CNBP
Embryonic Development	formation	formation of embryoblast	0.0294	FEN1
Embryonic Development	survival	survival of neural crest cells	0.0438	SOX10
Gene Expression	binding	binding of androgen-responsive element	0.000649	CALR, JUN
Gene Expression	binding	binding of negative regulatory domain promoter element	0.0148	CDC2
Gene Expression	binding	binding of positive regulatory domain promoter element	0.0148	CDC2
Gene Expression	activation	activation of Ets element	0.00221	GATA1, ITSN1, JUN
Gene Expression	activation	activation of C/EBP binding site	0.011	GATA1, JUN
Gene Expression	activation	activation of TATA box	0.0202	GATA1, JUN
Gene Expression	activation	activation of half-estrogen response element	0.0294	JUN
Gene Expression	activation	activation of CACCC box	0.0438	GATA1
Gene Expression	activation	activation of CCAAT element	0.0438	GATA1
Gene Expression	activation	activation of IL-6 response element	0.0438	JUN
Gene Expression	activation	activation of TNF alpha responsive element	0.0438	JUN
Gene Expression	transactivation	transactivation of TPA response element	0.0131	DUSP3, JUN
Gene Expression	transactivation	transactivation of AP1 response element	0.0148	JUN
Gene Expression	transactivation	transactivation of GATA-1 binding site	0.0438	GATA1
Gene Expression	transactivation	transactivation of Pu.1 binding site	0.0438	GATA1
Gene Expression	inhibition	inhibition of AP1 response element	0.0148	JUN
Gene Expression	repression	repression of minimal viral promoter	0.0148	JUN
Gene Expression	repression	repression of P2 element	0.0148	MXI1
Gene Expression	transcription	transcription of P2 element	0.0148	MXI1
Gene Expression	transcription	transcription of chromatin	0.0294	SUPT16H
Gene Expression	transcription	transcription of inverted CCAAT element	0.0294	JUN
Gene Expression	bending	bending of DNA	0.0257	GATA1, JUN
Gene Expression	targeting	targeting of DNA	0.0294	JUN
Gene Expression	stimulation	stimulation of synthetic promoter	0.0438	JUN
Gene Expression	transrepression	transrepression of gene	0.0438	JUN
Skeletal and Muscular Disorders	damage	damage of cartilage tissue	0.000649	IL8, IL32
Skeletal and Muscular Disorders	denervation	denervation of muscle	0.0148	DCTN2
Skeletal and Muscular Disorders	mitosis	delay in mitosis of bone cancer cell lines	0.0148	CDC2
Skeletal and Muscular Disorders	myotonic dystrophy, type 2	myotonic dystrophy, type 2	0.0148	CNBP
Skeletal and Muscular Disorders	osteopetrosis	osteopetrosis of mice	0.0286	IGHG1, JUN
Skeletal and Muscular Disorders	destruction	destruction of synovial membrane	0.0294	IL8
Skeletal and Muscular Disorders	hypoplasia	hypoplasia of bone marrow	0.0294	NQO1
Skeletal and Muscular Disorders	psoriatic arthritis	psoriatic arthritis of humans	0.0294	IGHG1
Skeletal and Muscular Disorders	rupture	rupture of myocardium	0.0294	SERPINE1
Skeletal and Muscular Disorders	swelling	swelling of knee joint	0.0294	IL32
Cardiovascular Disease	thrombosis	thrombosis of carotid artery	0.00128	SERPINE1, TFPI
Cardiovascular Disease	thrombosis	delay in thrombosis of carotid artery	0.0148	SERPINE1
Cardiovascular Disease	cardiovascular disorder	cardiovascular disorder of artery	0.0148	APOB, SERPINE1, TFPI
Cardiovascular Disease	hypertriglyceridemia	hypertriglyceridemia of mice	0.0177	APOB, IGHG1
Cardiovascular Disease	fibrosis	fibrosis of coronary artery	0.0294	SERPINE1
Cardiovascular Disease	rupture	rupture of myocardium	0.0294	SERPINE1
Cardiovascular Disease	rupture	rupture of heart	0.0438	SERPINE1
Cardiovascular Disease	sinus bradycardia	sinus bradycardia of heart	0.0294	CALR
Cell-To-Cell Signaling and Interaction	binding	binding of neuroblastoma cell lines	0.00128	PYY, SERPINE1
Cell-To-Cell Signaling and Interaction	chemoattraction	chemoattraction of T lymphocytes	0.00437	CCL20, IL8
Cell-To-Cell Signaling and Interaction	chemoattraction	chemoattraction of basophils	0.0148	IL8
Cell-To-Cell Signaling and Interaction	chemoattraction	chemoattraction of Langerhans cells	0.0294	CCL20
Cell-To-Cell Signaling and Interaction	attachment	attachment of kidney cell lines	0.0148	LOX
Cell-To-Cell Signaling and Interaction	dissociation	dissociation of focal adhesions	0.0148	CAST (includes EG:831)
Cell-To-Cell Signaling and Interaction	response	response of melanoma cells	0.0148	IL8
Cell-To-Cell Signaling and Interaction	activation	activation of melanoma cells	0.0294	IL8
Cell-To-Cell Signaling and Interaction	activation	activation of keratinocytes	0.0438	IL8
Cell-To-Cell Signaling and Interaction	activation	activation of naive T lymphocytes	0.0438	IGHG1
Cell-To-Cell Signaling and Interaction	adhesion	adhesion of memory T lymphocytes	0.0294	CCL20
Cell-To-Cell Signaling and Interaction	extension	extension of focal adhesions	0.0294	WASL
Cell-To-Cell Signaling and Interaction	induction	induction of eosinophils	0.0294	IL8
Cell-To-Cell Signaling and Interaction	contact growth inhibition	contact growth inhibition of fibroblasts	0.0438	JUN
Cell-To-Cell Signaling and Interaction	establishment	establishment of neuromuscular synapse	0.0438	GPHN
Hematological Disease	acute lymphoblastic leukemia	acute lymphoblastic leukemia of mice	0.00128	MSH2, MSH6
Hematological Disease	thrombosis	thrombosis of carotid artery	0.00128	SERPINE1, TFPI
Hematological Disease	thrombosis	delay in thrombosis of carotid artery	0.0148	SERPINE1
Hematological Disease	lymphocytic leukemia	lymphocytic leukemia	0.00253	CDC2, FGFR1, MSH2, MSH6, NQO1, RASSF1
Hematological Disease	acute lymphocytic leukemia	acute lymphocytic leukemia	0.00504	MSH2, MSH6, NQO1, RASSF1
Hematological Disease	leukemia	leukemia	0.00582	CDC2, FGFR1, GATA1, JUN, MSH2, MSH6, NQO1, RASSF1
Hematological Disease	apoptosis	exit from apoptosis of B lymphocytes	0.0148	MSH2
Hematological Disease	apoptosis	apoptosis of erythroid precursor cells	0.0294	GATA1
Hematological Disease	granulocytosis	granulocytosis of tissue	0.0148	IL8
Hematological Disease	hypobetalipoproteinemia	hypobetalipoproteinemia of mice	0.0148	APOB
Hematological Disease	leakage	leakage of plasma	0.0148	IL8
Hematological Disease	neutrophilia	neutrophilia of rabbits	0.0148	IL8
Hematological Disease	spherocytosis	spherocytosis of blood platelets	0.0148	GATA1
Hematological Disease	terminal passage	terminal passage of leukemia cell lines	0.0148	GATA1
Hematological Disease	transient myeloproliferative disorder	transient myeloproliferative disorder	0.0148	GATA1
Hematological Disease	X-linked thrombocytopenia with thalassemia	X-linked thrombocytopenia with thalassemia	0.0148	GATA1
Hematological Disease	cell movement	cell movement of chronic lymphocytic leukemia cells	0.0294	IL8
Hematological Disease	cell movement	cell movement of hairy leukemia cells	0.0438	IL8
Hematological Disease	hypoplasia	hypoplasia of bone marrow	0.0294	NQO1
Hematological Disease	Rh deficiency syndrome	Rh deficiency syndrome	0.0294	RHAG
Hematological Disease	familial erythrocytosis	familial erythrocytosis	0.0438	EGLN1
Neurological Disease	binding	binding of neuroblastoma cell lines	0.00128	PYY, SERPINE1
Neurological Disease	neurodegeneration	neurodegeneration of motor neurons	0.0131	DCTN2, SOX10
Neurological Disease	neurodegeneration	neurodegeneration of sympathetic neuron	0.0148	JUN
Neurological Disease	degeneration	degeneration of cholinergic fibers	0.0148	JUN
Neurological Disease	degeneration	degeneration of fiber tract	0.0148	SPG7
Neurological Disease	deletion	deletion of cerebellar vermis	0.0148	FGFR1
Neurological Disease	deletion	deletion of inferior colliculus	0.0148	FGFR1
Neurological Disease	neurodegenerative disorder	neurodegenerative disorder	0.0229	DCTN2, EIF2B1
Neurological Disease	neurodegenerative disorder	neurodegenerative disorder of mice	0.0294	DCTN2
Neurological Disease	cell death	cell death of brain cells	0.028	CAST (includes EG:831), CDC2, GLRX, IGHG1, IL8
Neurological Disease	neuropathy	neuropathy of sciatic nerve	0.0294	SPG7
Neurological Disease	neurofibromatosis 1	neurofibromatosis 1	0.0438	MSH2
Skeletal and Muscular System Development and Function	maturation	maturation of bone cell lines	0.00128	FGFR1, GATA1
Skeletal and Muscular System Development and Function	development	development of vascular smooth muscle cells	0.0148	LOX
Skeletal and Muscular System Development and Function	myofibrillogenesis	myofibrillogenesis of cells	0.0148	CALR
Skeletal and Muscular System Development and Function	mitogenesis	mitogenesis of muscle cell lines	0.0438	FGFR1
Skeletal and Muscular System Development and Function	organization	organization of myofibrils	0.0438	CALR
Cell Death	necrosis	necrosis of tumor cells	0.00212	FGFR1, IGHG1
Cell Death	apoptosis	apoptosis of ovarian surface epithelial cells	0.00909	FGFR1, IL8
Cell Death	apoptosis	apoptosis of granulocyte-macrophage progenitor cells	0.0148	MAD1L1
Cell Death	apoptosis	apoptosis of hepatoblasts	0.0148	JUN
Cell Death	apoptosis	exit from apoptosis of B lymphocytes	0.0148	MSH2
Cell Death	apoptosis	apoptosis of erythroid precursor cells	0.0294	GATA1
Cell Death	survival	survival of red blood cells	0.011	GATA1, IL8
Cell Death	survival	survival of sperm	0.0148	APOB
Cell Death	survival	survival of breast cell lines	0.0294	FGFR1
Cell Death	survival	survival of leukocyte cell lines	0.0437	FGFR1, GATA1, PIM2
Cell Death	survival	survival of erythroid cells	0.0438	GATA1
Cell Death	survival	survival of mononuclear cells	0.0438	IL8
Cell Death	survival	survival of neural crest cells	0.0438	SOX10
Cell Death	cytolysis	cytolysis	0.0128	CALR, IGHG1, KIR3DL1, OGDH, RRAGA
Cell Death	cytolysis	cytolysis of cells	0.0261	CALR, IGHG1, KIR3DL1, OGDH
Cell Death	cell viability	cell viability of peripheral blood mononuclear leukocytes	0.0148	APOB
Cell Death	colony survival	colony survival of endometrial cancer cell lines	0.0148	MSH2
Cell Death	colony survival	colony survival of cell lines	0.0177	JUN, MSH2
Cell Death	colony survival	colony survival of fibroblast cell lines	0.0294	JUN
Cell Death	self-renewal	self-renewal of high proliferative potential colony-forming cells	0.0148	SMAD5
Cell Death	cell death	cell death of brain cells	0.028	CAST (includes EG:831), CDC2, GLRX, IGHG1, IL8
Cell Death	killing	killing of fibroblasts	0.0294	HSPA1B
Cell Death	killing	killing of breast cancer cell lines	0.0438	GLRX
Hematological System Development and Function	maturation	maturation of leukocyte cell lines	0.00212	FGFR1, GATA1
Hematological System Development and Function	maturation	maturation of erythroblasts	0.0294	GATA1
Hematological System Development and Function	chemoattraction	chemoattraction of T lymphocytes	0.00437	CCL20, IL8
Hematological System Development and Function	chemoattraction	chemoattraction of basophils	0.0148	IL8
Hematological System Development and Function	chemoattraction	chemoattraction of Langerhans cells	0.0294	CCL20
Hematological System Development and Function	chemokinesis	chemokinesis of neutrophils	0.00437	CAST (includes EG:831), IL8
Hematological System Development and Function	quantity	quantity of red blood cells	0.00997	GATA1, MSH2, NQO1, SMAD5
Hematological System Development and Function	quantity	quantity of peripheral blood leukocytes	0.0229	IL8, NQO1
Hematological System Development and Function	quantity	quantity of high proliferative potential colony-forming cells	0.0294	SMAD5
Hematological System Development and Function	quantity	quantity of peripheral blood mononuclear leukocytes	0.0438	IL8
Hematological System Development and Function	survival	survival of red blood cells	0.011	GATA1, IL8
Hematological System Development and Function	survival	survival of leukocyte cell lines	0.0437	FGFR1, GATA1, PIM2
Hematological System Development and Function	survival	survival of erythroid cells	0.0438	GATA1
Hematological System Development and Function	survival	survival of mononuclear cells	0.0438	IL8
Hematological System Development and Function	adherence	adherence of monocytes	0.0148	IL8
Hematological System Development and Function	chemotaxis	chemotaxis of naive B lymphocytes	0.0148	CCL20
Hematological System Development and Function	chemotaxis	chemotaxis of natural killer T lymphocytes	0.0294	CCL20
Hematological System Development and Function	chemotaxis	chemotaxis of polymorphonuclear eosinophilic leukocytes	0.0294	IL8
Hematological System Development and Function	development	arrest in development of erythroid cells	0.0148	GATA1
Hematological System Development and Function	development	arrest in development of erythroid precursor cells	0.0148	GATA1
Hematological System Development and Function	function	function of neutrophils	0.0148	IL8
Hematological System Development and Function	haptotaxis	haptotaxis of leukocyte cell lines	0.0148	IL8
Hematological System Development and Function	infiltration	infiltration of alveolar macrophages	0.0148	FGF3
Hematological System Development and Function	inhibition	inhibition of monocyte-derived macrophage cells	0.0148	ORM1
Hematological System Development and Function	redistribution	redistribution of granulocytes	0.0148	IL8
Hematological System Development and Function	self-renewal	self-renewal of high proliferative potential colony-forming cells	0.0148	SMAD5
Hematological System Development and Function	coagulation	coagulation of blood	0.0284	IL8, SERPINE1, TFPI, WASL
Hematological System Development and Function	adhesion	adhesion of memory T lymphocytes	0.0294	CCL20
Hematological System Development and Function	differentiation	differentiation of mast precursor cells	0.0294	GATA1
Hematological System Development and Function	differentiation	differentiation of colony-forming erythroid cells	0.0438	GATA1
Hematological System Development and Function	induction	induction of eosinophils	0.0294	IL8
Hematological System Development and Function	migration	migration of cd56+ natural killer cells	0.0294	IL8
Hematological System Development and Function	migration	migration of effector lymphocytes	0.0438	IL8
Hematological System Development and Function	migration	migration of Langerhans cell precursors	0.0438	CCL20
Hematological System Development and Function	respiration	respiration of neutrophils	0.0294	IL8
Hematological System Development and Function	activation	activation of naive T lymphocytes	0.0438	IGHG1
Hematological System Development and Function	cell flattening	cell flattening of macrophages	0.0438	DCTN2
Hematological System Development and Function	colony formation	colony formation of high proliferative potential colony-forming cells	0.0438	SMAD5
Hematological System Development and Function	commitment	commitment of B lymphocytes	0.0438	TCF12
Hematological System Development and Function	proliferation	proliferation of cytotoxic T lymphocytes	0.0438	IGHG1
Immunological Disease	tumorigenesis	tumorigenesis of T-cell non-hodgkin lymphoma	0.00212	MSH2, PIM2
Immunological Disease	apoptosis	apoptosis of germinal center	0.0148	MSH2
Immunological Disease	apoptosis	apoptosis of granulocyte-macrophage progenitor cells	0.0148	MAD1L1
Immunological Disease	apoptosis	exit from apoptosis of B lymphocytes	0.0148	MSH2
Immunological Disease	formation	formation of B cell lymphoma cells	0.0148	MXI1
Immunological Disease	senescence	senescence of lymphoma cell lines	0.0148	IGFBP7
Immunological Disease	G1 phase	delay in G1 phase of lymphoma cell lines	0.0294	IGFBP7
Immunological Disease	incidence	incidence of lymphoma	0.0438	MSH2
Tumor Morphology	necrosis	necrosis of tumor cells	0.00212	FGFR1, IGHG1
Tumor Morphology	formation	formation of fibrosarcoma	0.0294	MXI1
Tumor Morphology	size	size of hepatocellular carcinoma	0.0294	JUN
Tumor Morphology	metaplasia	metaplasia of mammary gland tissue	0.0438	FGF3
Tumor Morphology	quantity	quantity of desmoid tumor	0.0438	SERPINE1
Tumor Morphology	induction	induction of tumor	0.0487	JUN, PIM2
Cellular Growth and Proliferation	formation	formation of tumor cells	0.00315	MSH6, MXI1
Cellular Growth and Proliferation	formation	formation of B cell lymphoma cells	0.0148	MXI1
Cellular Growth and Proliferation	formation	formation of endothelial cells	0.0153	IL8, SERPINE1
Cellular Growth and Proliferation	inhibition	inhibition of monocyte-derived macrophage cells	0.0148	ORM1
Cellular Growth and Proliferation	proliferation	reinitiation of proliferation of breast cell lines	0.0148	FGFR1
Cellular Growth and Proliferation	proliferation	reinitiation of proliferation of epithelial cell lines	0.0148	FGFR1
Cellular Growth and Proliferation	proliferation	proliferation of cytotoxic T lymphocytes	0.0438	IGHG1
Cellular Growth and Proliferation	proliferation	proliferation of breast cell lines	0.0451	FGF3, FGFR1
Cellular Growth and Proliferation	induction	induction of eosinophils	0.0294	IL8
Cellular Growth and Proliferation	colony formation	colony formation of high proliferative potential colony-forming cells	0.0438	SMAD5
Tissue Morphology	size	size of blood vessel	0.00315	SERPINE1, SMAD5
Tissue Morphology	quantity	quantity of red blood cells	0.00997	GATA1, MSH2, NQO1, SMAD5
Tissue Morphology	quantity	quantity of peripheral blood leukocytes	0.0229	IL8, NQO1
Tissue Morphology	quantity	quantity of high proliferative potential colony-forming cells	0.0294	SMAD5
Tissue Morphology	quantity	quantity of aberrant crypt foci	0.0438	MSH2
Tissue Morphology	quantity	quantity of peripheral blood mononuclear leukocytes	0.0438	IL8
Tissue Morphology	granulocytosis	granulocytosis of tissue	0.0148	IL8
Tissue Morphology	mass	mass of fat pad	0.0286	IGHG1, SERPINE1
Tissue Morphology	destruction	destruction of synovial membrane	0.0294	IL8
Tissue Morphology	hypoplasia	hypoplasia of bone marrow	0.0294	NQO1
Tissue Morphology	opening	opening of carotid artery	0.0294	SERPINE1
Tissue Morphology	outgrowth	outgrowth of microvessel	0.0438	SERPINE1
Tissue Morphology	thickness	thickness of aorta	0.0438	LOX
Cellular Movement	chemoattraction	chemoattraction of T lymphocytes	0.00437	CCL20, IL8
Cellular Movement	chemoattraction	chemoattraction of basophils	0.0148	IL8
Cellular Movement	chemoattraction	chemoattraction of Langerhans cells	0.0294	CCL20
Cellular Movement	chemokinesis	chemokinesis of neutrophils	0.00437	CAST (includes EG:831), IL8
Cellular Movement	migration	migration of carcinoma cell lines	0.0131	IL8, RASSF1
Cellular Movement	migration	migration of cd56+ natural killer cells	0.0294	IL8
Cellular Movement	migration	migration of kidney cancer cell lines	0.0294	FGFR1
Cellular Movement	migration	migration of bladder cancer cell lines	0.0438	IL8
Cellular Movement	migration	migration of effector lymphocytes	0.0438	IL8
Cellular Movement	migration	migration of Langerhans cell precursors	0.0438	CCL20
Cellular Movement	chemotaxis	chemotaxis of naive B lymphocytes	0.0148	CCL20
Cellular Movement	chemotaxis	chemotaxis of prostate cancer cell lines	0.0148	IL8
Cellular Movement	chemotaxis	chemotaxis of natural killer T lymphocytes	0.0294	CCL20
Cellular Movement	chemotaxis	chemotaxis of polymorphonuclear eosinophilic leukocytes	0.0294	IL8
Cellular Movement	haptotaxis	haptotaxis of leukocyte cell lines	0.0148	IL8
Cellular Movement	infiltration	infiltration of alveolar macrophages	0.0148	FGF3
Cellular Movement	redistribution	redistribution of granulocytes	0.0148	IL8
Cellular Movement	cell movement	cell movement of chronic lymphocytic leukemia cells	0.0294	IL8
Cellular Movement	cell movement	cell movement of tumor cells	0.0346	CDC2, IL8, SERPINE1, TFPI
Cellular Movement	cell movement	cell movement of hairy leukemia cells	0.0438	IL8
Cellular Movement	invasion	invasion of gonadal cell lines	0.0438	PTP4A1
Cellular Movement	invasion	invasion of tumor-infiltrating lymphocytes	0.0438	IL8
Immune Response	chemoattraction	chemoattraction of T lymphocytes	0.00437	CCL20, IL8
Immune Response	chemoattraction	chemoattraction of basophils	0.0148	IL8
Immune Response	chemoattraction	chemoattraction of Langerhans cells	0.0294	CCL20
Immune Response	chemokinesis	chemokinesis of neutrophils	0.00437	CAST (includes EG:831), IL8
Immune Response	chemotaxis	chemotaxis of naive B lymphocytes	0.0148	CCL20
Immune Response	chemotaxis	chemotaxis of natural killer T lymphocytes	0.0294	CCL20
Immune Response	chemotaxis	chemotaxis of polymorphonuclear eosinophilic leukocytes	0.0294	IL8
Immune Response	cytotoxic reaction	cytotoxic reaction of embryonic cell lines	0.0148	MSH2
Immune Response	cytotoxic reaction	cytotoxic reaction of endometrial cancer cell lines	0.0148	MSH2
Immune Response	function	function of neutrophils	0.0148	IL8
Immune Response	haptotaxis	haptotaxis of leukocyte cell lines	0.0148	IL8
Immune Response	infiltration	infiltration of alveolar macrophages	0.0148	FGF3
Immune Response	redistribution	redistribution of granulocytes	0.0148	IL8
Immune Response	turnover	turnover of Langerhans cells	0.0148	CCL20
Immune Response	induction	induction of eosinophils	0.0294	IL8
Immune Response	migration	migration of cd56+ natural killer cells	0.0294	IL8
Immune Response	migration	migration of effector lymphocytes	0.0438	IL8
Immune Response	migration	migration of Langerhans cell precursors	0.0438	CCL20
Immune Response	activation	activation of naive T lymphocytes	0.0438	IGHG1
Immune Response	commitment	commitment of B lymphocytes	0.0438	TCF12
Immune Response	proliferation	proliferation of cytotoxic T lymphocytes	0.0438	IGHG1
Cellular Assembly and Organization	depolymerization	depolymerization of filaments	0.00797	KIF2, RASSF1, WASL
Cellular Assembly and Organization	depolymerization	depolymerization of microtubules	0.0416	KIF2, RASSF1
Cellular Assembly and Organization	binding	binding of cytoskeleton	0.011	IL8, RHAG
Cellular Assembly and Organization	binding	binding of membrane skeleton	0.0294	RHAG
Cellular Assembly and Organization	assembly	assembly of spindle pole	0.0148	DCTN2
Cellular Assembly and Organization	assembly	assembly of endoplasmic reticulum	0.0294	NSFL1C
Cellular Assembly and Organization	differentiation	differentiation of cell membrane leading edge	0.0148	JUN
Cellular Assembly and Organization	dissociation	dissociation of focal adhesions	0.0148	CAST (includes EG:831)
Cellular Assembly and Organization	interaction	interaction of actin filaments	0.0148	IQGAP1 (includes EG:8826)
Cellular Assembly and Organization	morphology	morphology of recycling endosomes	0.0148	EXOC5
Cellular Assembly and Organization	release	release of microtubule organizing centers	0.0148	CDC2
Cellular Assembly and Organization	formation	formation of microspikes	0.0202	IQGAP1 (includes EG:8826), WASL
Cellular Assembly and Organization	rearrangement	rearrangement of filaments	0.0229	CDC2, PYY
Cellular Assembly and Organization	extension	extension of focal adhesions	0.0294	WASL
Cellular Assembly and Organization	fusion	fusion of Golgi membranes	0.0294	NSFL1C
Cellular Assembly and Organization	scattering	scattering of Golgi apparatus	0.0294	DCTN2
Cellular Assembly and Organization	distribution	distribution of endosomes	0.0438	MYO1B
Cellular Assembly and Organization	elongation	elongation of actin filaments	0.0438	ACTN4
Cellular Assembly and Organization	establishment	establishment of neuromuscular synapse	0.0438	GPHN
Cellular Assembly and Organization	nucleation	nucleation of actin filaments	0.0438	WASL
Cellular Assembly and Organization	organization	organization of myofibrils	0.0438	CALR
Cellular Assembly and Organization	size	size of early endosomes	0.0438	RUFY1
Cellular Compromise	depolymerization	depolymerization of filaments	0.00797	KIF2, RASSF1, WASL
Cellular Compromise	depolymerization	depolymerization of microtubules	0.0416	KIF2, RASSF1
Cellular Compromise	neurodegeneration	neurodegeneration of motor neurons	0.0131	DCTN2, SOX10
Cellular Compromise	neurodegeneration	neurodegeneration of sympathetic neuron	0.0148	JUN
Cellular Compromise	degeneration	degeneration of cholinergic fibers	0.0148	JUN
Cellular Compromise	damage	damage of chromosomes	0.0286	HSPA1B, MSH2
Cellular Compromise	acidification	acidification of vacuole	0.0294	ATP6V1B2
Cellular Compromise	deformability	deformability of neutrophils	0.0294	IL8
Cellular Compromise	disorganization	disorganization of nucleoli	0.0294	CDC2
Cellular Compromise	dissociation	dissociation of nuclear lamina	0.0294	CDC2
Cellular Compromise	oxidative stress	oxidative stress of breast cancer cell lines	0.0294	NQO1
Connective Tissue Development and Function	G2 phase	arrest in G2 phase of fibroblast cell lines	0.011	JUN, MSH2
Connective Tissue Development and Function	mass	mass of fat pad	0.0286	IGHG1, SERPINE1
Connective Tissue Development and Function	checkpoint control	checkpoint control of fibroblast cell lines	0.0294	MSH2
Connective Tissue Development and Function	colony survival	colony survival of fibroblast cell lines	0.0294	JUN
Connective Tissue Development and Function	cytokinesis	cytokinesis of fibroblast cell lines	0.0294	IVNS1ABP
Connective Tissue Development and Function	contact growth inhibition	contact growth inhibition of fibroblasts	0.0438	JUN
Connective Tissue Development and Function	endocytosis	endocytosis of fibroblast cell lines	0.0438	RUFY1
Lipid Metabolism	secretion	secretion of triacylglycerol	0.011	APOB, MTTP
Lipid Metabolism	accumulation	accumulation of phosphatidylinositol	0.0148	IL8
Lipid Metabolism	mobilization	mobilization of triacylglycerol	0.0148	APOB
Lipid Metabolism	quantity	quantity of vitamin D	0.0148	TRPV5
Lipid Metabolism	release	release of 5-hydroxyeicosatetraenoic acid	0.0148	IL8
Lipid Metabolism	release	release of aldosterone	0.0438	PYY
Lipid Metabolism	sialylation	sialylation of neolactohexaosylceramide	0.0148	ST3GAL6
Lipid Metabolism	sialylation	sialylation of neolactotetraosylceramide	0.0148	ST3GAL6
Lipid Metabolism	binding	binding of ganglioside GM1	0.0294	FGFR1
Lipid Metabolism	synthesis	synthesis of pregnenolone	0.0294	DBI
Lipid Metabolism	production	production of 5-hydroxyeicosatetraenoic acid	0.0438	IL8
Molecular Transport	secretion	secretion of triacylglycerol	0.011	APOB, MTTP
Molecular Transport	accumulation	accumulation of phosphatidylinositol	0.0148	IL8
Molecular Transport	accumulation	accumulation of ubiquinone	0.0148	COQ7
Molecular Transport	export	export of vinblastine	0.0148	ABCC2
Molecular Transport	export	export of glutathione	0.0294	ABCC2
Molecular Transport	hyperabsorption	hyperabsorption of calcium	0.0148	TRPV5
Molecular Transport	mobilization	mobilization of triacylglycerol	0.0148	APOB
Molecular Transport	quantity	quantity of pyruvic acid	0.0148	NQO1
Molecular Transport	quantity	quantity of vitamin D	0.0148	TRPV5
Molecular Transport	quantity	quantity of NADH	0.0438	NQO1
Molecular Transport	reabsorption	reabsorption of calcium	0.0148	TRPV5
Molecular Transport	release	release of 5-hydroxyeicosatetraenoic acid	0.0148	IL8
Molecular Transport	release	release of aldosterone	0.0438	PYY
Molecular Transport	co-transport	co-transport of glutathione	0.0294	ABCC2
Molecular Transport	thioredoxin pathway	thioredoxin pathway	0.0294	TXNRD3
Molecular Transport	transport	transport of sulfinpyrazone	0.0294	ABCC2
Small Molecule Biochemistry	secretion	secretion of triacylglycerol	0.011	APOB, MTTP
Small Molecule Biochemistry	homeostasis	homeostasis of inorganic cation	0.0133	APLP2, ATP6V1B2, CALR, NUCB2
Small Molecule Biochemistry	homeostasis	homeostasis of divalent cations	0.0458	APLP2, CALR, NUCB2
Small Molecule Biochemistry	accumulation	accumulation of phosphatidylinositol	0.0148	IL8
Small Molecule Biochemistry	activation	activation of hydrogen peroxide	0.0148	IL8
Small Molecule Biochemistry	export	export of vinblastine	0.0148	ABCC2
Small Molecule Biochemistry	export	export of glutathione	0.0294	ABCC2
Small Molecule Biochemistry	galactosylation	galactosylation of N-glycan	0.0148	B4GALT5
Small Molecule Biochemistry	inhibition	inhibition of heparin	0.0148	TFPI
Small Molecule Biochemistry	linkage	linkage of glutathione	0.0148	GLRX
Small Molecule Biochemistry	mobilization	mobilization of triacylglycerol	0.0148	APOB
Small Molecule Biochemistry	oxidation	oxidation of lysine	0.0148	LOX
Small Molecule Biochemistry	quantity	quantity of vitamin D	0.0148	TRPV5
Small Molecule Biochemistry	quantity	quantity of NADH	0.0438	NQO1
Small Molecule Biochemistry	reduction	reduction of glutathione	0.0148	TXNRD3
Small Molecule Biochemistry	release	release of 5-hydroxyeicosatetraenoic acid	0.0148	IL8
Small Molecule Biochemistry	release	release of aldosterone	0.0438	PYY
Small Molecule Biochemistry	sialylation	sialylation of neolactohexaosylceramide	0.0148	ST3GAL6
Small Molecule Biochemistry	sialylation	sialylation of neolactotetraosylceramide	0.0148	ST3GAL6
Small Molecule Biochemistry	utilization	utilization of NADPH	0.0148	NQO1
Small Molecule Biochemistry	binding	binding of ganglioside GM1	0.0294	FGFR1
Small Molecule Biochemistry	co-transport	co-transport of glutathione	0.0294	ABCC2
Small Molecule Biochemistry	metabolism	metabolism of aromatic chemical	0.0294	SQLE
Small Molecule Biochemistry	signaling	signaling of inositol phosphate	0.0294	NMUR1
Small Molecule Biochemistry	synthesis	synthesis of pregnenolone	0.0294	DBI
Small Molecule Biochemistry	production	production of 5-hydroxyeicosatetraenoic acid	0.0438	IL8
Amino Acid Metabolism	oxidation	oxidation of lysine	0.0148	LOX
Auditory and Vestibular System Development and Function	stimulation	stimulation of ear	0.0148	IL8
Carbohydrate Metabolism	galactosylation	galactosylation of N-glycan	0.0148	B4GALT5
Carbohydrate Metabolism	signaling	signaling of inositol phosphate	0.0294	NMUR1
Cell Signaling	hyperabsorption	hyperabsorption of calcium	0.0148	TRPV5
Cell Signaling	reabsorption	reabsorption of calcium	0.0148	TRPV5
Cell Signaling	calcium-mediated signaling	calcium-mediated signaling	0.0257	IL8, NMUR1
Cell Signaling	frizzled-2 signaling pathway	frizzled-2 signaling pathway	0.0294	ROR2
Cell Signaling	thioredoxin pathway	thioredoxin pathway	0.0294	TXNRD3
Cellular Function and Maintenance	function	function of neutrophils	0.0148	IL8
Cellular Function and Maintenance	release	release of microtubule organizing centers	0.0148	CDC2
Cellular Function and Maintenance	assembly	assembly of endoplasmic reticulum	0.0294	NSFL1C
Cellular Function and Maintenance	cell saturation density	cell saturation density of embryonic cell lines	0.0294	JUN
Cellular Function and Maintenance	respiration	respiration of neutrophils	0.0294	IL8
Cellular Function and Maintenance	contact growth inhibition	contact growth inhibition of fibroblasts	0.0438	JUN
Cellular Function and Maintenance	cytostasis	cytostasis of hepatoma cell lines	0.0438	TRIM33
Cellular Function and Maintenance	endocytosis	endocytosis of fibroblast cell lines	0.0438	RUFY1
Cellular Function and Maintenance	endocytosis	endocytosis of kidney cell lines	0.0438	RUFY1
Cellular Response to Therapeutics	radiosensitivity	radiosensitivity of embryonic cell lines	0.0148	MSH2
Dermatological Diseases and Conditions	adherence	adherence of melanoma cells	0.0148	IL8
Dermatological Diseases and Conditions	malignant cutaneous melanoma	malignant cutaneous melanoma	0.0148	RASSF1
Dermatological Diseases and Conditions	response	response of melanoma cells	0.0148	IL8
Dermatological Diseases and Conditions	activation	activation of melanoma cells	0.0294	IL8
Dermatological Diseases and Conditions	Cutis laxa, recessive type 1	Cutis laxa, recessive type 1	0.0294	LOX
Dermatological Diseases and Conditions	psoriatic arthritis	psoriatic arthritis of humans	0.0294	IGHG1
Dermatological Diseases and Conditions	Waardenburg-Shah syndrome	Waardenburg-Shah syndrome	0.0294	SOX10
Developmental Disorder	autosomal skeletal dysplasia	autosomal skeletal dysplasia	0.0148	FGFR1
Developmental Disorder	brachydactyly, type B	brachydactyly, type B	0.0148	ROR2
Developmental Disorder	hypertrophy	hypertrophy of ampullary gland	0.0148	FGF3
Developmental Disorder	recessive Robinow syndrome	recessive Robinow syndrome	0.0148	ROR2
Developmental Disorder	dwarfism	dwarfism of mice	0.0257	FGFR1, ROR2
Developmental Disorder	osteopetrosis	osteopetrosis of mice	0.0286	IGHG1, JUN
Developmental Disorder	achondroplastic dwarfism	achondroplastic dwarfism of mice	0.0294	FGFR1
Developmental Disorder	dysplasia	dysplasia of genital organ	0.0294	ROR2
Developmental Disorder	dysplasia	dysplasia of lung	0.0294	ROR2
Developmental Disorder	hypoplasia	hypoplasia of bone marrow	0.0294	NQO1
Developmental Disorder	Kallmann's syndrome	Kallmann's syndrome	0.0294	FGFR1
Developmental Disorder	Pfeiffer's syndrome, type 2	Pfeiffer's syndrome, type 2	0.0294	FGFR1
Developmental Disorder	deformation	deformation of mice	0.0438	CNBP
Developmental Disorder	metaplasia	metaplasia of mammary gland tissue	0.0438	FGF3
Developmental Disorder	developmental disorder	developmental disorder of mice	0.0451	APOB, FGFR1, IGHG1, JUN, ROR2
DNA Replication, Recombination, and Repair	assembly	assembly of spindle pole	0.0148	DCTN2
DNA Replication, Recombination, and Repair	mismatch repair	mismatch repair	0.0229	MSH2, MSH6
DNA Replication, Recombination, and Repair	bending	bending of DNA	0.0257	GATA1, JUN
DNA Replication, Recombination, and Repair	damage	damage of chromosomes	0.0286	HSPA1B, MSH2
DNA Replication, Recombination, and Repair	aberration	aberration of chromosome ends	0.0294	HSPA1B
DNA Replication, Recombination, and Repair	condensation	condensation of chromosomes	0.0348	BRRN1, SMC4
DNA Replication, Recombination, and Repair	excision repair	excision repair of DNA fragment	0.0438	FEN1
Drug Metabolism	export	export of vinblastine	0.0148	ABCC2
Drug Metabolism	export	export of glutathione	0.0294	ABCC2
Drug Metabolism	inhibition	inhibition of heparin	0.0148	TFPI
Drug Metabolism	linkage	linkage of glutathione	0.0148	GLRX
Drug Metabolism	metabolism	metabolism of methylene blue	0.0148	NQO1
Drug Metabolism	reduction	reduction of glutathione	0.0148	TXNRD3
Drug Metabolism	co-transport	co-transport of glutathione	0.0294	ABCC2
Drug Metabolism	transport	transport of sulfinpyrazone	0.0294	ABCC2
Endocrine System Development and Function	binding	binding of adrenal gland capsule	0.0148	PYY
Endocrine System Development and Function	binding	binding of hypothalamus	0.0148	PYY
Endocrine System Development and Function	synthesis	synthesis of pregnenolone	0.0294	DBI
Endocrine System Development and Function	release	release of aldosterone	0.0438	PYY
Endocrine System Disorders	hypercalciurea	hypercalciurea of mice	0.0148	TRPV5
Endocrine System Disorders	hypocalciuria	hypocalciuria of mice	0.0148	TRPV5
Endocrine System Disorders	Kallmann's syndrome	Kallmann's syndrome	0.0294	FGFR1
Energy Production	quantity	quantity of pyruvic acid	0.0148	NQO1
Genetic Disorder	abetalipoproteinemia	abetalipoproteinemia	0.0148	MTTP
Genetic Disorder	autosomal skeletal dysplasia	autosomal skeletal dysplasia	0.0148	FGFR1
Genetic Disorder	brachydactyly, type B	brachydactyly, type B	0.0148	ROR2
Genetic Disorder	chylomicronemia	chylomicronemia of mice	0.0148	APOB
Genetic Disorder	coproporphyria	coproporphyria	0.0148	CPOX
Genetic Disorder	Dubin-Johnson syndrome	Dubin-Johnson syndrome	0.0148	ABCC2
Genetic Disorder	familial defective apo b-100	familial defective apo b-100	0.0148	APOB
Genetic Disorder	myotonic dystrophy, type 2	myotonic dystrophy, type 2	0.0148	CNBP
Genetic Disorder	recessive Robinow syndrome	recessive Robinow syndrome	0.0148	ROR2
Genetic Disorder	X-linked thrombocytopenia with thalassemia	X-linked thrombocytopenia with thalassemia	0.0148	GATA1
Genetic Disorder	hereditary nonpolyposis colorectal cancer	hereditary nonpolyposis colorectal cancer	0.0153	MSH2, MSH6
Genetic Disorder	dwarfism	dwarfism of mice	0.0257	FGFR1, ROR2
Genetic Disorder	osteopetrosis	osteopetrosis of mice	0.0286	IGHG1, JUN
Genetic Disorder	achondroplastic dwarfism	achondroplastic dwarfism of mice	0.0294	FGFR1
Genetic Disorder	Cutis laxa, recessive type 1	Cutis laxa, recessive type 1	0.0294	LOX
Genetic Disorder	Kallmann's syndrome	Kallmann's syndrome	0.0294	FGFR1
Genetic Disorder	Muir-Torre syndrome	Muir-Torre syndrome	0.0294	MSH2
Genetic Disorder	Pfeiffer's syndrome, type 2	Pfeiffer's syndrome, type 2	0.0294	FGFR1
Genetic Disorder	Rh deficiency syndrome	Rh deficiency syndrome	0.0294	RHAG
Genetic Disorder	Waardenburg-Shah syndrome	Waardenburg-Shah syndrome	0.0294	SOX10
Genetic Disorder	familial erythrocytosis	familial erythrocytosis	0.0438	EGLN1
Genetic Disorder	neurofibromatosis 1	neurofibromatosis 1	0.0438	MSH2
Hair and Skin Development and Function	proliferation	reinitiation of proliferation of epithelial cell lines	0.0148	FGFR1
Hair and Skin Development and Function	activation	activation of keratinocytes	0.0438	IL8
Hair and Skin Development and Function	induction	induction of epidermis	0.0438	SMAD5
Hepatic System Development and Function	choleresis	choleresis of rats	0.0148	ABCC2
Hepatic System Development and Function	adipogenesis	adipogenesis of liver	0.0294	MTTP
Hepatic System Development and Function	flow	flow of bile	0.0294	ABCC2
Hepatic System Disease	apoptosis	apoptosis of hepatoblasts	0.0148	JUN
Hepatic System Disease	Dubin-Johnson syndrome	Dubin-Johnson syndrome	0.0148	ABCC2
Hepatic System Disease	intrahepatic cholestasis	intrahepatic cholestasis of rats	0.0148	ABCC2
Hepatic System Disease	quantity	quantity of hepatocellular carcinoma	0.0294	JUN
Hepatic System Disease	size	size of hepatocellular carcinoma	0.0294	JUN
Hepatic System Disease	cytostasis	cytostasis of hepatoma cell lines	0.0438	TRIM33
Hepatic System Disease	hepatoblastoma	hepatoblastoma	0.0438	RASSF1
Immune and Lymphatic System Development and Function	function	function of neutrophils	0.0148	IL8
Immune and Lymphatic System Development and Function	quantity	quantity of peripheral blood leukocytes	0.0229	IL8, NQO1
Immune and Lymphatic System Development and Function	quantity	quantity of peripheral blood mononuclear leukocytes	0.0438	IL8
Immune and Lymphatic System Development and Function	adhesion	adhesion of memory T lymphocytes	0.0294	CCL20
Immune and Lymphatic System Development and Function	differentiation	differentiation of mast precursor cells	0.0294	GATA1
Immune and Lymphatic System Development and Function	induction	induction of eosinophils	0.0294	IL8
Immune and Lymphatic System Development and Function	respiration	respiration of neutrophils	0.0294	IL8
Immune and Lymphatic System Development and Function	activation	activation of naive T lymphocytes	0.0438	IGHG1
Immune and Lymphatic System Development and Function	cell flattening	cell flattening of macrophages	0.0438	DCTN2
Immune and Lymphatic System Development and Function	proliferation	proliferation of cytotoxic T lymphocytes	0.0438	IGHG1
Metabolic Disease	abetalipoproteinemia	abetalipoproteinemia	0.0148	MTTP
Metabolic Disease	chylomicronemia	chylomicronemia of mice	0.0148	APOB
Metabolic Disease	coproporphyria	coproporphyria	0.0148	CPOX
Metabolic Disease	familial defective apo b-100	familial defective apo b-100	0.0148	APOB
Metabolic Disease	hypertriglyceridemia	hypertriglyceridemia of mice	0.0177	APOB, IGHG1
Nervous System Development and Function	binding	binding of hippocampus	0.0148	PYY
Nervous System Development and Function	binding	binding of hypothalamus	0.0148	PYY
Nervous System Development and Function	binding	binding of substantia nigra	0.0148	PYY
Nervous System Development and Function	neurogenesis	neurogenesis of subventricular zone	0.0294	TRPV1
Nervous System Development and Function	terminal passage	terminal passage of oligodendrocytes	0.0294	SOX10
Nervous System Development and Function	establishment	establishment of neuromuscular synapse	0.0438	GPHN
Nucleic Acid Metabolism	utilization	utilization of NADPH	0.0148	NQO1
Nucleic Acid Metabolism	quantity	quantity of NADH	0.0438	NQO1
Organ Development	angiogenesis	angiogenesis of choroid	0.0148	SERPINE1
Organ Development	stimulation	stimulation of ear	0.0148	IL8
Organ Development	induction	induction of organ	0.0229	FGF3, FGFR1
Organ Development	induction	induction of epidermis	0.0438	SMAD5
Organ Development	adipogenesis	adipogenesis of liver	0.0294	MTTP
Organ Development	neurogenesis	neurogenesis of subventricular zone	0.0294	TRPV1
Organ Morphology	hypertrophy	hypertrophy of ampullary gland	0.0148	FGF3
Organ Morphology	morphology	morphology of ampullary gland	0.0148	FGF3
Organ Morphology	morphology	morphology of prostatic lobe	0.0148	FGF3
Organ Morphology	morphology	morphology of vas deferens	0.0148	FGF3
Organ Morphology	induction	induction of organ	0.0229	FGF3, FGFR1
Organ Morphology	induction	induction of epidermis	0.0438	SMAD5
Organ Morphology	dysplasia	dysplasia of genital organ	0.0294	ROR2
Organ Morphology	dysplasia	dysplasia of lung	0.0294	ROR2
Organ Morphology	healing	healing of heart	0.0294	SERPINE1
Organ Morphology	rupture	rupture of myocardium	0.0294	SERPINE1
Organ Morphology	rupture	rupture of heart	0.0438	SERPINE1
Organismal Development	organization	organization of mice	0.0148	CSE1L
Organismal Development	strength	strength of mice	0.0294	DCTN2
Organismal Development	angiogenesis	angiogenesis of mice	0.0437	CALR, IL8, SMAD5
Organismal Development	length	length of tail	0.0438	ROR2
Organismal Development	development	development of animal	0.0461	APLP2, ASCL2, CALR, COQ7, FGF3, FGFR1, H2AFZ, IL8, JUN, SMAD5, WASL
Organismal Functions	endurance	endurance of mice	0.0148	DCTN2
Organismal Functions	inhibition	inhibition of lesion	0.0438	PYY
Organismal Functions	turning	turning of mice	0.0438	SMAD5
Organismal Injury and Abnormalities	development	development of umbilical hernia	0.0148	CALR
Organismal Injury and Abnormalities	granulocytosis	granulocytosis of tissue	0.0148	IL8
Organismal Injury and Abnormalities	leakage	leakage of plasma	0.0148	IL8
Organismal Injury and Abnormalities	neutrophilia	neutrophilia of rabbits	0.0148	IL8
Organismal Injury and Abnormalities	spherocytosis	spherocytosis of blood platelets	0.0148	GATA1
Organismal Injury and Abnormalities	damage	damage of tissue	0.0159	IL8, IL32, SERPINE1
Organismal Injury and Abnormalities	fibrosis	fibrosis of coronary artery	0.0294	SERPINE1
Organismal Injury and Abnormalities	familial erythrocytosis	familial erythrocytosis	0.0438	EGLN1
Organismal Injury and Abnormalities	quantity	quantity of aberrant crypt foci	0.0438	MSH2
Organismal Injury and Abnormalities	quantity	quantity of desmoid tumor	0.0438	SERPINE1
Post-Translational Modification	oxidation	oxidation of lysine	0.0148	LOX
Post-Translational Modification	sialylation	sialylation of glycoprotein	0.0148	ST3GAL6
Post-Translational Modification	deglycosylation	deglycosylation of protein	0.0294	MAN2B1
Protein Synthesis	assembly	assembly of lipoprotein	0.0148	MTTP
Protein Synthesis	synthesis	synthesis of lipoprotein	0.0438	MTTP
Renal and Urological Disease	degeneration	degeneration of kidney	0.0148	MXI1
Renal and Urological Disease	migration	migration of kidney cancer cell lines	0.0294	FGFR1
Renal and Urological Disease	migration	migration of bladder cancer cell lines	0.0438	IL8
Renal and Urological System Development and Function	attachment	attachment of kidney cell lines	0.0148	LOX
Renal and Urological System Development and Function	effacement	effacement of kidney	0.0148	ACTN4
Renal and Urological System Development and Function	morphology	morphology of podocytes	0.0294	ACTN4
Renal and Urological System Development and Function	endocytosis	endocytosis of kidney cell lines	0.0438	RUFY1
Reproductive System Development and Function	morphology	morphology of ampullary gland	0.0148	FGF3
Reproductive System Development and Function	morphology	morphology of prostatic lobe	0.0148	FGF3
Reproductive System Development and Function	morphology	morphology of vas deferens	0.0148	FGF3
Reproductive System Development and Function	proliferation	reinitiation of proliferation of breast cell lines	0.0148	FGFR1
Reproductive System Development and Function	proliferation	proliferation of breast cell lines	0.0451	FGF3, FGFR1
Reproductive System Development and Function	survival	survival of sperm	0.0148	APOB
Reproductive System Development and Function	survival	survival of breast cell lines	0.0294	FGFR1
Reproductive System Development and Function	elongation	elongation of mammary duct	0.0294	FGF3
Tissue Development	adherence	adherence of monocytes	0.0148	IL8
Tissue Development	development	development of amnion	0.0148	SMAD5
Tissue Development	development	development of elastic fibers	0.0294	LOX
Tissue Development	morphogenesis	morphogenesis of foregut	0.0148	FOXP4
Tissue Development	morphogenesis	morphogenesis of genital bud	0.0148	ROR2
Tissue Development	morphogenesis	morphogenesis of embryonic tissue	0.0381	FOXP4, ROR2
Tissue Development	stratification	stratification of epithelial tissue	0.0148	FGF3
Tissue Development	adhesion	adhesion of memory T lymphocytes	0.0294	CCL20
Tissue Development	formation	formation of definitive endoderm	0.0294	CNBP
Tissue Development	formation	formation of embryoblast	0.0294	FEN1
Viral Infection	infection	infection of Influenza virus	0.0148	NGLY1
Visual System Development and Function	angiogenesis	angiogenesis of choroid	0.0148	SERPINE1
Vitamin and Mineral Metabolism	hyperabsorption	hyperabsorption of calcium	0.0148	TRPV5
Vitamin and Mineral Metabolism	quantity	quantity of vitamin D	0.0148	TRPV5
Vitamin and Mineral Metabolism	reabsorption	reabsorption of calcium	0.0148	TRPV5
Gastrointestinal Disease	hereditary nonpolyposis colorectal cancer	hereditary nonpolyposis colorectal cancer	0.0153	MSH2, MSH6
Gastrointestinal Disease	colon cancer	colon cancer	0.0198	JUN, MSH2, MSH6
Gastrointestinal Disease	digestive organ tumor	digestive organ tumor	0.0206	CDC2, HNRPH1, JARID1A, JUN, MSH6, RASSF1, USP1
Gastrointestinal Disease	gastric carcinoma	gastric carcinoma	0.0229	HNRPH1, JARID1A, MSH6, USP1
Gastrointestinal Disease	quantity	quantity of adenomatous polyps	0.0294	MSH2
Gastrointestinal Disease	quantity	quantity of hepatocellular carcinoma	0.0294	JUN
Gastrointestinal Disease	quantity	quantity of aberrant crypt foci	0.0438	MSH2
Gastrointestinal Disease	size	size of hepatocellular carcinoma	0.0294	JUN
Gastrointestinal Disease	hepatoblastoma	hepatoblastoma	0.0438	RASSF1
Digestive System Development and Function	adipogenesis	adipogenesis of liver	0.0294	MTTP
Inflammatory Disease	psoriatic arthritis	psoriatic arthritis of humans	0.0294	IGHG1
Inflammatory Disease	swelling	swelling of knee joint	0.0294	IL32
Respiratory Disease	dysplasia	dysplasia of lung	0.0294	ROR2
RNA Post-Transcriptional Modification	aminoacylation	aminoacylation of tRNA	0.0294	QARS
RNA Post-Transcriptional Modification	processing	processing of rRNA	0.0487	CDC2, NOP5/NOP58
Viral Function	mobility	mobility of vaccinia virus	0.0294	WASL
Viral Function	transactivation	transactivation of human T-lymphotropic virus type 1	0.0294	JUN
