# Supplementary material for: CD44+CD24− prostate cells are early cancer progenitor/stem cells that provide a model for patients with poor prognosis
Source: Br J Cancer. 2008 Feb 12;98(4):756–65. doi: 10.1038/sj.bjc.6604242 (PMC2259168; doi:10.1038/sj.bjc.6604242)
Supplement: Supplementary Table 4 [file 6604242x5.xls]

## Sheet: Down with FBS
Supplemental Table 4 downregulated with FBS
Name	Unigene	CD44+CD24- FBS_vs_free	total FBS_vs_free	CD44+CD24- depleted FBS_vs_free
WID:1727136 || H300021642 || RHBDD2 -- rhomboid domain containing 2 (RHBDD2), transcript variant 1, mRNA. ||	Hs.488827	-1.1191	-0.0139	-0.3478
WID:1727194 || H300018400 || ITGA3 -- integrin, alpha 3 (antigen CD49C, alpha 3 subunit of VLA-3 receptor) (ITGA3), transcript variant a, mRNA. ||	Hs.265829	-1.0911	-0.2771	-0.7847
WID:1727219 || H300015840 || KRIT1 -- KRIT1, ankyrin repeat containing (KRIT1), transcript variant 3, mRNA. ||	Hs.531987	-1.3858	-0.3221	-0.6807
WID:1727278 || H300018385 || FLJ20850 -- hypothetical protein FLJ20850 (FLJ20850), mRNA. ||	Hs.30783	-1.2976	-0.3724	-0.3487
WID:1727324 || H300010851 || MEOX1 -- mesenchyme homeobox 1 (MEOX1), transcript variant 3, mRNA. ||	Hs.438	-2.1291	-0.3101	-0.3538
WID:1727350 || H300019086 || MEOX1 -- mesenchyme homeobox 1 (MEOX1), transcript variant 3, mRNA. ||	Hs.438	-1.1419	-0.308	-0.3809
WID:1727519 || H300014071 || DNASE1L1 -- deoxyribonuclease I-like 1 (DNASE1L1), transcript variant 2, mRNA. ||	Hs.77091	-1.2713	-0.0417	-0.591001
WID:1727590 || H200001093 || CNAP1 -- chromosome condensation-related SMC-associated protein 1 (CNAP1), mRNA. ||	Hs.5719	-8.7889	-0.3334	-0.8125
WID:1727623 || H300015584 || MDH1 -- malate dehydrogenase 1, NAD (soluble) (MDH1), mRNA. ||	Hs.526521	-1.9737	-0.4787	-0.0269
WID:1727653 || H300004093 || FARSLA -- Phenylalanine-tRNA synthetase-like, alpha subunit ||	Hs.23111	-1.0234	-0.4857	-0.6315
WID:1727716 || H300021653 || SEMA3B -- sema domain, immunoglobulin domain (Ig), short basic domain, secreted, (semaphorin) 3B (SEMA3B), transcript variant 2, mRNA. ||	Hs.82222	-1.0213	-0.2873	-0.5361
WID:1727758 || H200001724 || EXTL3 -- exostoses (multiple)-like 3 (EXTL3), mRNA. ||	Hs.491354	-2.5688	-0.0372	-0.8367
WID:1727890 || H200016277 || SF3A3 -- Splicing factor 3a, subunit 3, 60kDa ||	Hs.144725	-1.6312	-0.3305	-0.2396
WID:1727894 || H200006006 || RNH1 -- ribonuclease/angiogenin inhibitor 1 (RNH1), transcript variant 7, mRNA. ||	Hs.530687	-1.1981	-0.1595	-0.5496
WID:1728022 || H200019147 || EHD2 -- EH-domain containing 2 (EHD2), mRNA. ||	Hs.325650	-1.1845	-0.3038	-0.1379
WID:1728252 || H200006277 || TMSB10 -- thymosin, beta 10 (TMSB10), mRNA. ||	Hs.446574	-1.4214	-0.1211	-0.9503
WID:1728266 || H300014098 || ATP6V1H -- ATPase, H+ transporting, lysosomal 50/57kDa, V1 subunit H (ATP6V1H), transcript variant 3, mRNA. ||	Hs.491737	-1.1263	-0.3981	-0.5818
WID:1728322 || H200004007 || KIAA0556 -- KIAA0556 (KIAA0556), mRNA. ||	Hs.460459	-1.2769	-0.2038	-0.9908
WID:1728395 || H200012058 || NNAT -- neuronatin (NNAT), transcript variant 2, mRNA. ||	Hs.504703	-1.0785	-0.126	-0.566
WID:1728718 || H200007677 || TMEM49 -- transmembrane protein 49 (TMEM49), mRNA. ||	Hs.444569	-1.5393	-0.6407	-0.6926
WID:1728767 || H300011605 || KIAA0963 -- KIAA0963 (KIAA0963), mRNA. ||	Hs.408708	-1.2645	-0.341	-0.2826
WID:1728782 || H300014954 || EPN1 -- epsin 1 (EPN1), mRNA. ||	Hs.279953	-1.093	-0.4836	-0.8329
WID:1728815 || H200005989 || AP3D1 -- adaptor-related protein complex 3, delta 1 subunit (AP3D1), mRNA. ||	Hs.512815	-1.2703	-0.316	-0.4787
WID:1728838 || H300008440 || DJ753D5.2 (NOVEL PROTEIN SIMILAR TO RPS17 (40S RIBOSOMAL PROTEIN S17)) ||		-1.6067	-0.0764	-0.5636
WID:1728934 || H200010592 || LZTS1 -- leucine zipper, putative tumor suppressor 1 (LZTS1), mRNA. ||	Hs.521432	-5.0671	-0.0846	-0.1557
WID:1729043 || H200013986 || MTHFD2 -- methylenetetrahydrofolate dehydrogenase (NADP+ dependent) 2, methenyltetrahydrofolate cyclohydrolase (MTHFD2), nuclear gene encoding mitochondrial protein, transcript variant 1, mRNA. ||	Hs.469030	-7.2648	-0.0789	-0.9583
WID:1729080 || H200014800 || PKM2 -- pyruvate kinase, muscle (PKM2), transcript variant 1, mRNA. ||	Hs.198281	-1.1357	-0.1544	-0.9338
WID:1729126 || H200016490 || TRO -- Trophinin ||	Hs.434971	-1.8427	-0.2032	-0.1412
WID:1729210 || H300019914 || NUCKS1 -- nuclear casein kinase and cyclin-dependent kinase substrate 1 (NUCKS1), mRNA. ||	Hs.213061	-1.0679	-0.7529	-0.4793
WID:1729211 || H300018484 || TUBA8 -- tubulin, alpha 8 (TUBA8), mRNA. ||	Hs.137400	-1.1438	-0.0505	-0.3912
WID:1729294 || H300012955 || NPIP -- nuclear pore complex interacting protein (NPIP), mRNA. ||	Hs.546868	-1.4721	-0.0871	-0.7496
WID:1729319 || H300022015 || STAG3 -- stromal antigen 3 (STAG3), mRNA. ||	Hs.521075	-1.443	-0.2281	-0.3908
WID:1729524 || H300018488 || ACADVL -- acyl-Coenzyme A dehydrogenase, very long chain (ACADVL), nuclear gene encoding mitochondrial protein, transcript variant 2, mRNA. ||	Hs.437178	-1.0888	-0.0085	-0.8365
WID:1729578 || H300020059 || MRVI1 -- murine retrovirus integration site 1 homolog (MRVI1), transcript variant 1, mRNA. ||	Hs.501898	-1.0122	-0.5185	-0.3361
WID:1729680 || H300021888 || KRT6B -- keratin 6B (KRT6B), mRNA. ||	Hs.524438	-1.3613	-0.0516	-0.156
WID:1729707 || H300014501 || PUTATIVE ACID-SENSING ION CHANNEL ||		-1.5725	-0.0567	-0.0421
WID:1729926 || H200016425 || BPIL1 -- bactericidal/permeability-increasing protein-like 1 (BPIL1), mRNA. ||	Hs.257045	-1.244	-0.2912	-0.5743
WID:1730005 || H300018537 || NFKB2 -- nuclear factor of kappa light polypeptide gene enhancer in B-cells 2 (p49/p100) (NFKB2), mRNA. ||	Hs.73090	-2.4876	-0.0989	-0.9019
WID:1730374 || H300015583 || TRAF5 -- TNF receptor-associated factor 5 (TRAF5), transcript variant 2, mRNA. ||	Hs.523930	-1.7508	-0.2242	-0.783
WID:1730378 || H200004501 || MRPL22 -- mitochondrial ribosomal protein L22 (MRPL22), nuclear gene encoding mitochondrial protein, transcript variant 1, mRNA. ||	Hs.483924	-1.2106	-0.005	-0.8289
WID:1730451 || H300022537 || SCN8A -- sodium channel, voltage gated, type VIII, alpha (SCN8A), mRNA. ||	Hs.436550	-1.1787	-0.0976	-0.2999
WID:1730458 || H300011103 || APOB -- apolipoprotein B (including Ag(x) antigen) (APOB), mRNA. ||	Hs.120759	-1.1562	-0.0152	-0.9649
WID:1730571 || H300017787 || HUWE1 -- HECT, UBA and WWE domain containing 1 (HUWE1), mRNA. ||	Hs.136905	-1.2152	-0.0785	-0.88509
WID:1730754 || H300000916 || OAS1 -- 2',5'-oligoadenylate synthetase 1, 40/46kDa (OAS1), transcript variant 1, mRNA. ||	Hs.524760	-1.341	-0.0247	-0.6314
WID:1730868 || H300018573 || SIGLEC1 -- sialic acid binding Ig-like lectin 1, sialoadhesin (SIGLEC1), mRNA. ||	Hs.31869	-1.2171	-0.1084	-0.4173
WID:1730962 || H300018594 || KIAA1305 -- PREDICTED: KIAA1305 (KIAA1305), mRNA. ||	Hs.288348	-8.9296	-0.159	-0.4763
WID:1731059 || H300018493 || DTX2 -- deltex homolog 2 (Drosophila) (DTX2), mRNA. ||	Hs.187058	-6.4429	-0.4457	-0.8492
WID:1731174 || H200006615 || DHPS -- deoxyhypusine synthase (DHPS), transcript variant 3, mRNA. ||	Hs.79064	-1.2629	-0.0913	-0.3963
WID:1731222 || H300012513 || CRAT -- carnitine acetyltransferase (CRAT), transcript variant 2, mRNA. ||	Hs.12068	-1.1554	-0.3206	-0.2278
WID:1731244 || H200010427 || MYL6B -- myosin, light polypeptide 6B, alkali, smooth muscle and non-muscle (MYL6B), mRNA. ||	Hs.524500	-2.3329	-0.016	-0.7651
WID:1731498 || H200014666 || SNAP29 -- synaptosomal-associated protein, 29kDa (SNAP29), mRNA. ||	Hs.108002	-1.3003	-0.0235	-0.482
WID:1731530 || H300017625 || LZTR1 -- Leucine-zipper-like transcription regulator 1 ||	Hs.78788	-1.1044	-0.5174	-0.4358
WID:1731638 || H200012965 || SUSD2 -- sushi domain containing 2 (SUSD2), mRNA. ||	Hs.131819	-1.4274	-0.3671	-0.3468
WID:1731721 || H300022009 || RBM9 -- RNA binding motif protein 9 (RBM9), transcript variant 1, mRNA. ||	Hs.282998	-1.2597	-0.0997	-0.7323
WID:1731984 || H200019791 || PSMA6 -- proteasome (prosome, macropain) subunit, alpha type, 6 (PSMA6), mRNA. ||	Hs.446260	-1.4027	-0.0058	-0.709
WID:1732303 || H300017408 || C20orf132 -- chromosome 20 open reading frame 132 (C20orf132), transcript variant 3, mRNA. ||	Hs.349125	-2.2302	-0.0159	-0.4566
WID:1732363 || H200010726 || E2F1 -- E2F transcription factor 1 (E2F1), mRNA. ||	Hs.96055	-1.7176	-0.0576	-0.3667
WID:1732374 || H300010994 || PQBP1 -- polyglutamine binding protein 1 (PQBP1), transcript variant 6, mRNA. ||	Hs.534384	-1.2342	-0.018	-0.8558
WID:1732427 || H300013032 || ARHGEF7 -- Rho guanine nucleotide exchange factor (GEF) 7 (ARHGEF7), transcript variant 1, mRNA. ||	Hs.508738	-1.269	-0.0282	-0.4478
WID:1732482 || H200007972 || USP11 -- ubiquitin specific peptidase 11 (USP11), mRNA. ||	Hs.171501	-1.3637	-0.2033	-0.0617
WID:1732570 || H300022251 || Magmas -- mitochondria-associated protein involved in granulocyte-macrophage colony-stimulating factor signal transduction (Magmas), nuclear gene encoding mitochondrial protein, mRNA. ||	Hs.437957	-1.2329	-0.4047	-0.4974
WID:1732596 || H300021276 || EFCBP2 -- EF-hand calcium binding protein 2 (EFCBP2), mRNA. ||	Hs.140950	-1.428	-0.1415	-0.4323
WID:1732692 || H300022862 || NOMO2 -- NODAL modulator 2 (NOMO2), transcript variant 2, mRNA. ||	Hs.567799	-1.1211	-0.13349	-0.7335
WID:1732790 || H200005901 || ZP2 -- zona pellucida glycoprotein 2 (sperm receptor) (ZP2), mRNA. ||	Hs.73982	-1.2365	-0.5064	-0.6265
WID:1732874 || H300021725 || CGB -- chorionic gonadotropin, beta polypeptide (CGB), mRNA. ||	Hs.446683	-1.088	-0.316	-0.6036
WID:1732907 || H300009549 || MYH14 -- myosin, heavy polypeptide 14 (MYH14), mRNA. ||	Hs.467142	-1.2572	-0.1516	-0.9219
WID:1732966 || H300011974 || PPP1R13L -- protein phosphatase 1, regulatory (inhibitor) subunit 13 like (PPP1R13L), mRNA. ||	Hs.466937	-1.4211	-0.2403	-0.6859
WID:1732968 || H200019087 || PPP1R13L -- protein phosphatase 1, regulatory (inhibitor) subunit 13 like (PPP1R13L), mRNA. ||	Hs.466937	-1.2508	-0.0897	-0.9288
WID:1733030 || H200011822 || AMH -- anti-Mullerian hormone (AMH), mRNA. ||	Hs.112432	-2.9107	-0.2502	-0.0769
WID:1733050 || H200007687 || PDCD5 -- programmed cell death 5 (PDCD5), mRNA. ||	Hs.443831	-1.514	-0.0604	-0.8156
WID:1733173 || H300010444 || NUCB1 -- nucleobindin 1 (NUCB1), mRNA. ||	Hs.515524	-1.1458	-0.2141	-0.94869
WID:1733233 || H300005679 || CALR -- calreticulin (CALR), mRNA. ||	Hs.515162	-1.2932	-0.1166	-0.2454
WID:1733422 || H300000201 || LOC402562 -- PREDICTED: similar to Heterogeneous nuclear ribonucleoprotein A1 (Helix-destabilizing protein) (Single-strand binding protein) (hnRNP core protein A1) (HDP-1) (Topoisomerase-inhibitor suppressed) (LOC402562), mRNA. ||	Hs.449380	-1.1753	-0.0609	-0.581
WID:1733428 || H300001869 || BUD31 -- BUD31 homolog (yeast) (BUD31), mRNA. ||	Hs.380233	-1.5801	-0.0848	-0.8659
WID:1733465 || H300012367 || ATP13A1 -- ATPase type 13A1 ||	Hs.501794	-1.0817	-0.0221	-0.4242
WID:1733472 || H200005277 || EIF3S9 -- eukaryotic translation initiation factor 3, subunit 9 eta, 116kDa (EIF3S9), transcript variant 1, mRNA. ||	Hs.371001	-1.0087	-0.1106	-0.6683
WID:1733735 || H200006261 || AMBP -- alpha-1-microglobulin/bikunin precursor (AMBP), mRNA. ||	Hs.436911	-9.1896	-0.11171	-0.9124
WID:1733737 || H300021738 || AKNA -- AT-hook transcription factor (AKNA), mRNA. ||	Hs.494895	-1.30709	-0.0755	-0.4708
WID:1734119 || H300017362 || LGALS3BP -- lectin, galactoside-binding, soluble, 3 binding protein (LGALS3BP), mRNA. ||	Hs.514535	-6.141	-0.2247	-0.2383
WID:1734128 || H200014810 || FOXN1 -- forkhead box N1 (FOXN1), mRNA. ||	Hs.198313	-1.3399	-0.1745	-0.5962
WID:1734233 || H300019639 || SGCA -- sarcoglycan, alpha (50kDa dystrophin-associated glycoprotein) (SGCA), mRNA. ||	Hs.463412	-1.1873	-0.1022	-0.5491
WID:1734251 || H200005877 || APOC3 -- apolipoprotein C-III (APOC3), mRNA. ||	Hs.73849	-1.1614	-0.8278	-0.8902
WID:1734329 || H200013793 || EFTUD2 -- elongation factor Tu GTP binding domain containing 2 (EFTUD2), mRNA. ||	Hs.151787	-1.4678	-0.4428	-0.037
WID:1734394 || H200014197 || HSPA8 -- heat shock 70kDa protein 8 (HSPA8), transcript variant 1, mRNA. ||	Hs.180414	-1.3262	-0.0927	-0.5581
WID:1734401 || H200006880 || MDK -- midkine (neurite growth-promoting factor 2) (MDK), transcript variant 3, mRNA. ||	Hs.82045	-1.2455	-0.19899	-0.4701
WID:1734413 || H200001021 || NDUFS3 -- NADH dehydrogenase (ubiquinone) Fe-S protein 3, 30kDa (NADH-coenzyme Q reductase) (NDUFS3), mRNA. ||	Hs.502528	-1.1429	-0.0108	-0.0292
WID:1734579 || H200004182 || HDDC2 -- HD domain containing 2 (HDDC2), mRNA. ||	Hs.32826	-1.1966	-0.4927	-0.2834
WID:1734671 || H300010235 || CSNK2B -- casein kinase 2, beta polypeptide (CSNK2B), mRNA. ||	Hs.73527	-1.5031	-0.3359	-0.9644
WID:1734719 || H300021759 || NEU1 -- sialidase 1 (lysosomal sialidase) (NEU1), mRNA. ||	Hs.520037	-1.0431	-0.3389	-0.0726
WID:1734742 || H200008880 || DDX55 -- DEAD (Asp-Glu-Ala-Asp) box polypeptide 55 (DDX55), mRNA. ||	Hs.286173	-1.1373	-0.826	-0.4211
WID:1734781 || H300021761 || GPSM3 -- G-protein signalling modulator 3 (AGS3-like, C. elegans) (GPSM3), mRNA. ||	Hs.520046	-1.6803	-0.189	-0.669
WID:1734803 || H300014307 || RHAG -- Rh-associated glycoprotein (RHAG), mRNA. ||	Hs.120950	-1.2044	-0.72771	-0.7478
WID:1734811 || H300015510 || SFRS3 -- splicing factor, arginine/serine-rich 3 (SFRS3), mRNA. ||	Hs.405144	-1.5938	-0.2843	-0.9049
WID:1734835 || H200011770 || SPARC -- secreted protein, acidic, cysteine-rich (osteonectin) (SPARC), mRNA. ||	Hs.111779	-1.3864	-0.2616	-0.5602
WID:1735115 || H300022890 || PRLR -- prolactin receptor (PRLR), mRNA. ||	Hs.368587	-1.0702	-0.08739	-0.0432
WID:1735122 || H200006467 || HMGCS1 -- 3-hydroxy-3-methylglutaryl-Coenzyme A synthase 1 (soluble) (HMGCS1), mRNA. ||	Hs.397729	-1.2329	-0.0185	-0.7597
WID:1735162 || H200005853 || KIF20A -- kinesin family member 20A (KIF20A), mRNA. ||	Hs.73625	-1.2845	-0.0609	-0.065
WID:1735375 || H200010322 || DBN1 -- drebrin 1 (DBN1), transcript variant 1, mRNA. ||	Hs.130316	-1.5106	-0.093	-0.808
WID:1735462 || H200014296 || RPL24 -- ribosomal protein L24 (RPL24), mRNA. ||	Hs.477028	-1.3037	-0.0574	-0.8897
WID:1735487 || H300012340 || TANC1 -- tetratricopeptide repeat, ankyrin repeat and coiled-coil containing 1 (TANC1), mRNA. ||	Hs.61590	-1.2361	-0.3169	-0.2088
WID:1735603 || H200016276 || ESPN -- espin (ESPN), mRNA. ||	Hs.147953	-1.3743	-0.0371	-0.6492
WID:1735643 || H200006373 || QSCN6 -- quiescin Q6 (QSCN6), transcript variant 2, mRNA. ||	Hs.518374	-1.4858	-0.4223	-0.6543
WID:1735838 || H200006150 || DHCR24 -- 24-dehydrocholesterol reductase (DHCR24), mRNA. ||	Hs.498727	-1.6476	-0.256	-0.5723
WID:1735859 || H200009678 || KCNJ13 -- potassium inwardly-rectifying channel, subfamily J, member 13 (KCNJ13), mRNA. ||	Hs.467338	-1.2269	-0.2032	-0.4688
WID:1736105 || H300005961 || MRPS15 -- mitochondrial ribosomal protein S15 (MRPS15), nuclear gene encoding mitochondrial protein, mRNA. ||	Hs.352839	-1.4809	-0.9487	-0.0059
WID:1736252 || H300022164 || BAT2D1 -- BAT2 domain containing 1 (BAT2D1), mRNA. ||	Hs.494614	-1.9975	-0.6308	-0.3871
WID:1736406 || H300014639 || PGF -- placental growth factor, vascular endothelial growth factor-related protein (PGF), mRNA. ||	Hs.252820	-1.0419	-0.353	-0.4452
WID:1736530 || H300010592 || NEK6 -- NIMA (never in mitosis gene a)-related kinase 6 ||	Hs.197071	-1.9637	-0.2395	-0.475
WID:1736700 || H300008978 || LOC649930 -- PREDICTED: similar to Px19-like protein (25 kDa protein of relevant evolutionary and lymphoid interest) (PRELI), transcript variant 2 (LOC649930), mRNA. ||	Hs.512372	-1.0608	-0.0778	-0.6105
WID:1737031 || H300013235 || TMEM54 -- transmembrane protein 54 (TMEM54), mRNA. ||	Hs.534521	-1.5729	-0.1038	-0.4655
WID:1737148 || H300005255 || RPL21 -- ribosomal protein L21 (RPL21), mRNA. ||	Hs.381123	-1.0239	-0.1675	-0.9681
WID:1737203 || H300019025 || OBP2B -- odorant binding protein 2B (OBP2B), mRNA. ||	Hs.449629	-1.1983	-0.13721	-0.5797
WID:1737383 || H300019029 || OPN4 -- opsin 4 (melanopsin) (OPN4), transcript variant 1, mRNA. ||	Hs.283922	-1.4165	-0.0888	-0.7375
WID:1737419 || H300012521 || EXOSC9 -- exosome component 9 (EXOSC9), transcript variant 2, mRNA. ||	Hs.91728	-1.0872	-0.5751	-0.3973
WID:1737587 || H300012725 || SOLUTE CARRIER FAMILY 12 MEMBER 4 (ELECTRONEUTRAL POTASSIUM-CHLORIDE COTRANSPORTER 1) (ERYTHROID K-CL COTRANSPORTER 1) (HKCC1) ||		-1.6022	-0.1167	-0.4347
WID:1737811 || H200007917 || GOT2 -- glutamic-oxaloacetic transaminase 2, mitochondrial (aspartate aminotransferase 2) (GOT2), nuclear gene encoding mitochondrial protein, mRNA. ||	Hs.460929	-1.2858	-0.3581	-0.9335
WID:1737822 || H300013834 || HYPOXIA-INDUCIBLE FACTOR-3 ALPHA ISOFORM A; INHIBITORY PAS DOMAIN PROTEIN ||		-1.2052	-0.3812	-0.3305
WID:1737887 || H200001014 || ITGB4BP -- integrin beta 4 binding protein (ITGB4BP), transcript variant 5, mRNA. ||	Hs.534326	-1.2187	-0.3288	-0.8637
WID:1737941 || H300022353 || TMEM53 -- transmembrane protein 53 (TMEM53), mRNA. ||	Hs.22157	-1.8555	-0.2612	-0.2002
WID:1738143 || H300019121 || PRMT1 -- protein arginine methyltransferase 1 (PRMT1), transcript variant 3, mRNA. ||	Hs.20521	-1.0338	-0.1121	-0.3505
WID:1738182 || H300019113 || RALY -- RNA binding protein, autoantigenic (hnRNP-associated with lethal yellow homolog (mouse)) (RALY), transcript variant 2, mRNA. ||	Hs.136947	-1.2983	-0.663	-0.4206
WID:1738284 || H300009762 || UQCR -- ubiquinol-cytochrome c reductase, 6.4kDa subunit (UQCR), mRNA. ||	Hs.8372	-1.2448	-0.0924	-0.8164
WID:1738299 || H200016555 || IFI6 -- interferon, alpha-inducible protein 6 (IFI6), transcript variant 1, mRNA. ||	Hs.523847	-1.1574	-0.4544	-0.4023
WID:1738439 || H300022127 || PLEKHG3 -- pleckstrin homology domain containing, family G (with RhoGef domain) member 3 (PLEKHG3), mRNA. ||	Hs.509637	-1.0229	-0.151	-0.7227
WID:1738527 || H300019579 || SPECC1 -- spectrin domain with coiled-coils 1 (SPECC1), transcript variant NSP5alpha3alpha, mRNA. ||	Hs.431045	-1.3123	-0.0188	-0.3304
WID:1738590 || H200009834 || ZUBR1 -- zinc finger, UBR1 type 1 (ZUBR1), mRNA. ||	Hs.148078	-1.0796	-0.3246	-0.8491
WID:1738735 || H200007036 || HOXD1 -- homeobox D1 (HOXD1), mRNA. ||	Hs.83465	-1.2935	-0.0336	-0.517
WID:1738930 || H300019174 || FLJ12949 -- hypothetical protein FLJ12949 (FLJ12949), transcript variant 2, mRNA. ||	Hs.104938	-1.9874	-0.044	-0.658
WID:1738940 || H300019175 || ILF3 -- interleukin enhancer binding factor 3, 90kDa (ILF3), transcript variant 2, mRNA. ||	Hs.465885	-1.8926	-0.2123	-0.4783
WID:1738963 || H300019244 || CDC16 -- CDC16 cell division cycle 16 homolog (S. cerevisiae) (CDC16), mRNA. ||	Hs.374127	-1.5278	-0.7625	-0.1617
WID:1739132 || H200013568 || COL5A1 -- collagen, type V, alpha 1 (COL5A1), mRNA. ||	Hs.210283	-2.7591	-0.1657	-0.631
WID:1739206 || H200004364 || HLXB9 -- homeobox HB9 (HLXB9), mRNA. ||	Hs.37035	-8.4187	-0.2334	-0.6937
WID:1739304 || H300019259 || POMT1 -- protein-O-mannosyltransferase 1 (POMT1), mRNA. ||	Hs.522449	-2.2019	-0.2674	-0.8872
WID:1739315 || H200010742 || FCHO1 -- FCH domain only 1 (FCHO1), mRNA. ||	Hs.96485	-2.5252	-0.2501	-0.9323
WID:1739365 || H200000676 || JUND -- jun D proto-oncogene (JUND), mRNA. ||	Hs.2780	-1.364	-0.0764	-0.9706
WID:1739483 || H300003753 || IGJ -- immunoglobulin J polypeptide, linker protein for immunoglobulin alpha and mu polypeptides (IGJ), mRNA. ||	Hs.381568	-1.2249	-0.1816	-0.0875
WID:1739495 || H300010590 || PROTEASOME ACTIVATOR COMPLEX SUBUNIT 3 (PROTEASOME ACTIVATOR 28-GAMMA SUBUNIT) (PA28GAMMA) (PA28G) (ACTIVATOR OF MULTICATALYTIC PROTEASE SUBUNIT 3) (11S REGULATOR COMPLEX GAMMA SUBUNIT) (REG-GAMMA) (KI NUCLEAR AUTOANTIGEN) ||		-1.7571	-0.0913	-0.5911
WID:1739576 || H300015471 || C18orf2 -- chromosome 18 open reading frame 2 (C18orf2), mRNA. ||		-1.0164	-0.3346	-0.484
WID:1739610 || H300000296 || SNRPA1 -- small nuclear ribonucleoprotein polypeptide A' (SNRPA1), mRNA. ||	Hs.528763	-1.2529	-0.0065	-0.6236
WID:1739771 || H300009308 || SSTR4 -- somatostatin receptor 4 (SSTR4), mRNA. ||	Hs.532687	-1.2661	-0.22	-0.5228
WID:1739975 || H200016782 || SERINC3 -- serine incorporator 3 (SERINC3), transcript variant 1, mRNA. ||	Hs.272168	-1.1798	-0.2086	-0.973
WID:1740275 || H200000895 || C15orf24 -- chromosome 15 open reading frame 24 (C15orf24), mRNA. ||	Hs.160565	-4.9483	-0.2334	-0.8717
WID:1740307 || H300016601 || ADAM19 -- ADAM metallopeptidase domain 19 (meltrin beta) (ADAM19), transcript variant 2, mRNA. ||	Hs.483944	-1.7255	-0.1851	-0.2308
WID:1740330 || H200010908 || ANKRD16 -- ankyrin repeat domain 16 (ANKRD16), transcript variant 1, mRNA. ||	Hs.289828	-1.1134	-0.2819	-0.8202
WID:1740384 || H300011235 || AGTRL1 -- angiotensin II receptor-like 1 (AGTRL1), mRNA. ||	Hs.438311	-1.6634	-0.1895	-0.1757
WID:1740392 || H200014307 || FADS2 -- fatty acid desaturase 2 (FADS2), mRNA. ||	Hs.502745	-1.9015	-0.2761	-0.8401
WID:1740403 || H300019393 || POM121 -- POM121 membrane glycoprotein (rat) (POM121), mRNA. ||	Hs.488624	-1.1321	-0.01939	-0.0061
WID:1740464 || H300002103 || LOC732240 -- PREDICTED: similar to mesenchymal stem cell protein DSC92 isoform 2 (LOC732240), mRNA. ||		-4.5465	-0.40429	-0.2479
WID:1740560 || H300019405 || HNRPA1 -- heterogeneous nuclear ribonucleoprotein A1 (HNRPA1), transcript variant 1, mRNA. ||	Hs.546261	-1.4318	-0.2438	-0.7179
WID:1740562 || H300011401 || HNRPA1 -- heterogeneous nuclear ribonucleoprotein A1 (HNRPA1), transcript variant 1, mRNA. ||	Hs.546261	-2.0866	-0.1266	-0.757
WID:1740668 || H300019409 || MICAL1 -- microtubule associated monoxygenase, calponin and LIM domain containing 1 (MICAL1), mRNA. ||	Hs.33476	-7.5594	-0.0044	-0.8091
WID:1740742 || H300014562 || RAB11FIP5 -- RAB11 family interacting protein 5 (class I) (RAB11FIP5), mRNA. ||	Hs.24557	-3.4454	-0.2679	-0.8826
WID:1740851 || H200010656 || BLOC1S1 -- biogenesis of lysosome-related organelles complex-1, subunit 1 (BLOC1S1), mRNA. ||	Hs.94672	-1.4091	-0.22489	-0.7923
WID:1740949 || H200001015 || BZW2 -- basic leucine zipper and W2 domains 2 (BZW2), mRNA. ||	Hs.487635	-1.0683	-0.1191	-0.7642
WID:1741067 || H300021883 || TNRC5 -- trinucleotide repeat containing 5 (TNRC5), transcript variant 2, mRNA. ||	Hs.414099	-1.1284	-0.2118	-0.8193
WID:1741139 || H300021941 || ARL17P1 -- ADP-ribosylation factor-like 17 pseudogene 1 (ARL17P1), mRNA. ||	Hs.540942	-1.4546	-0.083	-0.5455
WID:1741632 || H200007002 || GCHFR -- GTP cyclohydrolase I feedback regulator (GCHFR), mRNA. ||	Hs.530792	-1.2849	-0.2456	-0.4944
WID:1741654 || H300014197 || FXYD2 -- FXYD domain containing ion transport regulator 2 (FXYD2), transcript variant a, mRNA. ||	Hs.413137	-1.2442	-0.2969	-0.707
WID:1741727 || H300015544 || PLCZ1 -- Phospholipase C, zeta 1 ||	Hs.97542	-1.1571	-0.3815	-0.3068
WID:1741764 || H300012710 || C15orf44 -- chromosome 15 open reading frame 44 (C15orf44), mRNA. ||	Hs.6686	-1.1808	-0.2491	-0.3273
WID:1741856 || H300003750 || RPS26 -- ribosomal protein S26 (RPS26), mRNA. ||	Hs.355957	-1.6632	-0.1208	-0.7486
WID:1742296 || H300002801 || RAB15 -- RAB15, member RAS onocogene family (RAB15), mRNA. ||	Hs.512492	-1.1181	-0.0899	-0.6738
WID:1742299 || H300020098 || C12orf10 -- chromosome 12 open reading frame 10 (C12orf10), mRNA. ||	Hs.505625	-1.6358	-0.0343	-0.9104
WID:1742364 || H200007879 || ETFA -- electron-transfer-flavoprotein, alpha polypeptide (glutaric aciduria II) (ETFA), nuclear gene encoding mitochondrial protein, mRNA. ||	Hs.39925	-1.8131	-0.0456	-0.2676
WID:1742377 || H200013574 || SBNO1 -- sno, strawberry notch homolog 1 (Drosophila) (SBNO1), mRNA. ||	Hs.7012	-1.2065	-0.3745	-0.6064
WID:1742558 || H300022142 || CCDC40 -- PREDICTED: coiled-coil domain containing 40, transcript variant 1 (CCDC40), mRNA. ||	Hs.202542	-1.0354	-0.1718	-0.1107
WID:1742631 || H200003034 || RHOT2 -- ras homolog gene family, member T2 (RHOT2), mRNA. ||	Hs.513242	-1.0668	-0.4933	-0.502499
WID:1742656 || H200008651 || ANAPC11 -- APC11 anaphase promoting complex subunit 11 homolog (yeast) (ANAPC11), transcript variant 3, mRNA. ||	Hs.534456	-1.4607	-0.1589	-0.99
WID:1742687 || H300011568 || PFKL -- phosphofructokinase, liver (PFKL), transcript variant 1, mRNA. ||	Hs.255093	-2.6225	-0.1483	-0.8873
WID:1742707 || H300013286 || Unknown ||		-1.2165	-0.317	-0.0021
WID:1742876 || H300007073 || RPL11 -- ribosomal protein L11 (RPL11), mRNA. ||	Hs.388664	-1.1182	-0.1474	-0.9011
WID:1742908 || H300020204 || KIAA0319L -- KIAA0319-like (KIAA0319L), transcript variant 1, mRNA. ||	Hs.456507	-1.552	-0.7847	-0.8161
WID:1742919 || H200014021 || BCAM -- basal cell adhesion molecule (Lutheran blood group) (BCAM), transcript variant 1, mRNA. ||	Hs.155048	-1.203	-0.3518	-0.5506
WID:1742972 || H300018356 || WDTC1 -- WD and tetratricopeptide repeats 1 ||	Hs.469154	-1.6814	-0.0128	-0.7096
WID:1743101 || H200008620 || RPS11 -- ribosomal protein S11 (RPS11), mRNA. ||	Hs.433529	-1.0325	-0.5617	-0.9433
WID:1743239 || H300004488 || RAB13 -- RAB13, member RAS oncogene family (RAB13), mRNA. ||	Hs.151536	-1.4108	-0.0534	-0.893
WID:1743295 || H300013836 || SLC39A1 -- solute carrier family 39 (zinc transporter), member 1 (SLC39A1), mRNA. ||	Hs.7854	-1.1669	-0.1731	-0.7602
WID:1743419 || H300020281 || VGLL4 -- vestigial like 4 (Drosophila) (VGLL4), mRNA. ||	Hs.373959	-1.2822	-0.0092	-0.7447
WID:1743624 || H300022197 || MUC4 -- mucin 4, cell surface associated (MUC4), transcript variant 4, mRNA. ||	Hs.369646	-1.2967	-0.1425	-0.1974
WID:1743827 || H200019327 || EIF2A -- eukaryotic translation initiation factor 2A, 65kDa (EIF2A), mRNA. ||	Hs.378808	-4.9252	-0.4196	-0.9188
WID:1744026 || H300020958 || ZNF92 -- zinc finger protein 92 (ZNF92), transcript variant 1, mRNA. ||	Hs.9521	-1.1435	-0.2391	-0.0799
WID:1744317 || H300009737 || Unknown ||		-1.9323	-0.0585	-0.9672
WID:1744320 || H300015494 || HETEROGENEOUS NUCLEAR RIBONUCLEOPROTEIN G (HNRNP G) (RNA BINDING MOTIF PROTEIN, X CHROMOSOME) (GLYCOPROTEIN P43) ||		-1.0521	-0.0871	-0.6243
WID:1744775 || H300010688 || ADAM 33 PRECURSOR (EC 3.4.24.-) (A DISINTEGRIN AND METALLOPROTEINASE DOMAIN 33) ||		-1.3332	-0.0536	-0.7167
WID:1744778 || H200002099 || CDC42EP2 -- CDC42 effector protein (Rho GTPase binding) 2 (CDC42EP2), mRNA. ||	Hs.343380	-1.4156	-0.0273	-0.9582
WID:1744799 || H300016764 || LOC652710 -- PREDICTED: similar to Voltage-dependent L-type calcium channel alpha-1C subunit (Voltage-gated calcium channel alpha subunit Cav1.2) (Calcium channel, L type, alpha-1 polypeptide, isoform 1, cardiac muscle) (LOC652710), mRNA. ||		-1.2423	-0.0314	-0.1843
WID:1744869 || H300006626 || PGA5 -- pepsinogen 5, group I (pepsinogen A) (PGA5), mRNA. ||	Hs.432854	-1.2065	-0.0276	-0.765
WID:1744872 || H300012770 || LOC124446 -- hypothetical protein BC017488 (LOC124446), mRNA. ||	Hs.460574	-1.0097	-0.0376	-0.7241
WID:1745095 || H300020470 || NDUFC2 -- NADH dehydrogenase (ubiquinone) 1, subcomplex unknown, 2, 14.5kDa (NDUFC2), mRNA. ||	Hs.407860	-1.27671	-0.36061	-0.3741
WID:1745125 || H300002032 || NUDT22 -- nudix (nucleoside diphosphate linked moiety X)-type motif 22 (NUDT22), mRNA. ||	Hs.549212	-1.1945	-0.0426	-0.30291
WID:1745363 || H200011053 || DPYSL4 -- dihydropyrimidinase-like 4 (DPYSL4), mRNA. ||	Hs.100058	-4.778	-0.3122	-0.557
WID:1745676 || H300020543 || TRPV2 -- transient receptor potential cation channel, subfamily V, member 2 (TRPV2), mRNA. ||	Hs.279746	-1.8739	-0.9735	-0.1178
WID:1745727 || H300008536 || Unknown ||		-1.0789	-0.2507	-0.4964
WID:1745730 || H300020546 || LRRC50 -- leucine rich repeat containing 50 (LRRC50), mRNA. ||	Hs.310164	-1.0312	-0.0651	-0.4011
WID:1745744 || H200013503 || GTF2E1 -- general transcription factor IIE, polypeptide 1 (alpha subunit, 56kD) (GTF2E1), mRNA. ||	Hs.445272	-8.1368	-0.1196	-0.1606
WID:1745747 || H200003266 || TMEM87B -- transmembrane protein 87B (TMEM87B), mRNA. ||	Hs.469690	-7.8573	-0.2762	-0.9133
WID:1745818 || H200001876 || TBRG1 -- transforming growth factor beta regulator 1 (TBRG1), mRNA. ||	Hs.436410	-1.1302	-0.2845	-0.3691
WID:1745919 || H300015164 || PSMA8 -- proteasome (prosome, macropain) subunit, alpha type, 8 (PSMA8), transcript variant 1, mRNA. ||	Hs.464813	-1.2177	-0.0877	-0.1724
WID:1746132 || H300006797 || Unknown ||		-1.0973	-0.0982	-0.3213
WID:1746313 || H200009222 || FRAS1 -- Fraser syndrome 1 ||	Hs.369448	-1.2131	-0.1082	-0.278
WID:1746635 || H300011002 || Unknown ||		-1.2557	-0.3489	-0.0757
WID:1746804 || H300001091 || NXF4 -- nuclear RNA export factor 4 pseudogene (NXF4) on chromosome X. ||		-1.9145	-0.2567	-0.6265
WID:1746835 || H200008155 || NDUFS2 -- NADH dehydrogenase (ubiquinone) Fe-S protein 2, 49kDa (NADH-coenzyme Q reductase) (NDUFS2), mRNA. ||	Hs.173611	-1.5762	-0.9343	-0.2334
WID:1746911 || H300011829 || KIAA1967 -- KIAA1967 (KIAA1967), transcript variant 1, mRNA. ||	Hs.433722	-1.2052	-0.6727	-0.9405
WID:1747080 || H300006430 || ALDH4A1 -- aldehyde dehydrogenase 4 family, member A1 (ALDH4A1), nuclear gene encoding mitochondrial protein, transcript variant P5CDhL, mRNA. ||	Hs.77448	-5.7543	-0.0271	-0.2628
WID:1747135 || H300004324 || ATP5G1 -- ATP synthase, H+ transporting, mitochondrial F0 complex, subunit C1 (subunit 9) (ATP5G1), nuclear gene encoding mitochondrial protein, transcript variant 2, mRNA. ||	Hs.80986	-1.3178	-0.3867	-0.9353
WID:1747164 || H300016252 || GRLF1 -- glucocorticoid receptor DNA binding factor 1 (GRLF1), mRNA. ||	Hs.509447	-1.0243	-0.3142	-0.583
WID:1747182 || H300002148 || GPBP1L1 -- GC-rich promoter binding protein 1-like 1 (GPBP1L1), mRNA. ||	Hs.238432	-1.1058	-0.1868	-0.0679
WID:1747367 || H300012617 || PADI4 -- Peptidyl arginine deiminase, type IV ||	Hs.522969	-1.55	-0.1808	-0.5458
WID:1747384 || H200006223 || ZYX -- zyxin (ZYX), transcript variant 2, mRNA. ||	Hs.490415	-1.1776	-0.1008	-0.6379
WID:1747403 || H200003652 || SHKBP1 -- SH3KBP1 binding protein 1 (SHKBP1), mRNA. ||	Hs.26506	-1.0797	-0.3664	-0.3661
WID:1747657 || H200009536 || S100A1 -- S100 calcium binding protein A1 (S100A1), mRNA. ||	Hs.515715	-1.0113	-0.1679	-0.5469
WID:1747689 || H300000386 || ZBTB12 -- zinc finger and BTB domain containing 12 (ZBTB12), mRNA. ||	Hs.234027	-1.4822	-0.3338	-0.9487
WID:1747764 || H300003693 || CCDC105 -- coiled-coil domain containing 105 (CCDC105), mRNA. ||	Hs.375985	-1.1196	-0.0972	-0.4059
WID:1747795 || H200012822 || EIF4A1 -- eukaryotic translation initiation factor 4A, isoform 1 (EIF4A1), mRNA. ||	Hs.129673	-1.2768	-0.0609	-0.5777
WID:1747897 || H300018135 || SPSB3 -- splA/ryanodine receptor domain and SOCS box containing 3 (SPSB3), mRNA. ||	Hs.7247	-1.2541	-0.2566	-0.4116
WID:1747925 || H300017165 || PEX19 -- peroxisomal biogenesis factor 19 (PEX19), mRNA. ||	Hs.517232	-1.3722	-0.0451	-0.9152
WID:1747962 || H300020815 || SEPN1 -- selenoprotein N, 1 (SEPN1), transcript variant 2, mRNA. ||	Hs.429353	-1.1659	-0.1595	-0.4247
WID:1748054 || H300022356 || PTCHD2 -- PREDICTED: patched domain containing 2 (PTCHD2), mRNA. ||	Hs.202355	-1.2174	-0.05311	-0.6319
WID:1748136 || H200019012 || KIAA1522 -- KIAA1522 (KIAA1522), mRNA. ||	Hs.528659	-6.9875	-0.1462	-0.9603
WID:1748610 || H300002689 || LOC391069 -- PREDICTED: similar to Glyceraldehyde-3-phosphate dehydrogenase (GAPDH) (LOC391069), mRNA. ||		-1.1037	-0.0199	-0.8521
WID:1748647 || H300022384 || ERMAP -- erythroblast membrane-associated protein (Scianna blood group) (ERMAP), transcript variant 2, mRNA. ||	Hs.439437	-1.1391	-0.352	-0.0296
WID:1748700 || H300022381 || ZMYM6 -- zinc finger, MYM-type 6 (ZMYM6), mRNA. ||	Hs.533986	-1.2993	-0.4353	-0.1432
WID:1748798 || H300010430 || RPN1 -- ribophorin I (RPN1), mRNA. ||	Hs.518244	-1.466	-0.2067	-0.7992
WID:1748838 || H200013028 || RPL39L -- ribosomal protein L39-like (RPL39L), mRNA. ||	Hs.478582	-1.1513	-0.4005	-0.5914
WID:1748976 || H300010467 || MFI2 -- antigen p97 (melanoma associated) identified by monoclonal antibodies 133.2 and 96.5 (MFI2), transcript variant 2, mRNA. ||	Hs.184727	-1.0754	-0.1848	-0.3053
WID:1749000 || H300005816 || Unknown ||		-1.0608	-0.0527	-0.3188
WID:1749071 || H300001614 || VKORC1L1 -- vitamin K epoxide reductase complex, subunit 1-like 1 (VKORC1L1), mRNA. ||	Hs.427232	-6.831	-0.1936	-0.707
WID:1749274 || H300005067 || TCF7 -- transcription factor 7 (T-cell specific, HMG-box) (TCF7), transcript variant 1, mRNA. ||	Hs.519580	-1.01139	-0.1097	-0.825
WID:1749327 || H300006501 || Unknown ||		-1.2407	-0.29	-0.9192
WID:1749562 || H300006525 || LOC642959 -- PREDICTED: similar to Arachidonate 15-lipoxygenase (Arachidonate omega-6 lipoxygenase) (15-LOX) (LOC642959), mRNA. ||	Hs.212115	-1.3124	-0.3243	-0.8967
WID:1750042 || H300012601 || PASD1 -- PAS domain containing 1 (PASD1), mRNA. ||	Hs.160594	-1.0248	-0.2168	-0.4752
WID:1750440 || H300005460 || Unknown ||		-1.4644	-0.0466	-0.7928
WID:1750495 || H300021068 || C11orf16 -- chromosome 11 open reading frame 16 (C11orf16), mRNA. ||	Hs.277349	-1.2764	-0.0655	-0.11101
WID:1750517 || H300018030 || CKMT1A -- creatine kinase, mitochondrial 1A (CKMT1A), nuclear gene encoding mitochondrial protein, mRNA. ||	Hs.425633	-1.2018	-0.2904	-0.0407
WID:1750544 || H300001293 || FLJ11783 -- hypothetical protein FLJ11783 (FLJ11783), mRNA. ||	Hs.534487	-2.1292	-0.1339	-0.24311
WID:1750647 || H300021100 || GOLGA2 -- golgi autoantigen, golgin subfamily a, 2 (GOLGA2), mRNA. ||	Hs.155827	-1.2203	-0.1344	-0.7825
WID:1750654 || H300021126 || TUBA6 -- tubulin, alpha 6 (TUBA6), mRNA. ||	Hs.436035	-1.4557	-0.1935	-0.6136
WID:1750733 || H300011090 || Unknown ||		-1.7612	-0.0549	-0.922
WID:1750867 || H200002838 || NDUFA7 -- NADH dehydrogenase (ubiquinone) 1 alpha subcomplex, 7, 14.5kDa (NDUFA7), mRNA. ||	Hs.333427	-1.3653	-0.14371	-0.5406
WID:1750914 || H300021135 || PPP1R14A -- protein phosphatase 1, regulatory (inhibitor) subunit 14A (PPP1R14A), mRNA. ||	Hs.348037	-1.0318	-0.203	-0.33569
WID:1750919 || H300004591 || CDK2AP2 -- CDK2-associated protein 2 (CDK2AP2), mRNA. ||	Hs.523835	-3.04669	-0.1199	-0.7069
WID:1750927 || H300002041 || PRR13 -- proline rich 13 (PRR13), transcript variant 2, mRNA. ||	Hs.426359	-1.2641	-0.2668	-0.0203
WID:1750935 || H200013560 || PRDX2 -- Peroxiredoxin 2 ||	Hs.432121	-1.1333	-0.0544	-0.989
WID:1750938 || H200002417 || POLR2G -- polymerase (RNA) II (DNA directed) polypeptide G (POLR2G), mRNA. ||	Hs.14839	-1.2702	-0.0765	-0.5261
WID:1751023 || H300013483 || C17orf28 -- chromosome 17 open reading frame 28 (C17orf28), mRNA. ||	Hs.11067	-1.0851	-0.0436	-0.4914
WID:1751027 || H300021281 || C17orf28 -- chromosome 17 open reading frame 28 (C17orf28), mRNA. ||	Hs.11067	-3.224	-0.1094	-0.169
WID:1751035 || H300005680 || TMEM88 -- transmembrane protein 88 (TMEM88), mRNA. ||	Hs.389669	-1.3659	-0.1031	-0.7996
WID:1751114 || H300021164 || LOC283129 -- hypothetical protein LOC283129 (LOC283129), mRNA. ||	Hs.567793	-1.6777	-0.2681	-0.9718
WID:1751141 || H300021275 || AGPAT1 -- 1-acylglycerol-3-phosphate O-acyltransferase 1 (lysophosphatidic acid acyltransferase, alpha) (AGPAT1), transcript variant 2, mRNA. ||	Hs.409230	-1.0052	-0.3645	-0.7199
WID:1751270 || H200020471 || RNF187 -- PREDICTED: ring finger protein 187 (RNF187), mRNA. ||		-1.3207	-0.4659	-0.6704
WID:1751306 || H300001400 || Unknown ||		-5.953	-0.0042	-0.9826
WID:1751431 || H300002386 || Unknown ||		-1.2322	-0.1222	-0.0381
WID:1751526 || H300007151 || LOC51255 -- hypothetical protein LOC51255 (LOC51255), mRNA. ||	Hs.11156	-1.3282	-0.5406	-0.9783
WID:1751572 || H200001151 || TXNDC5 -- thioredoxin domain containing 5 (TXNDC5), transcript variant 1, mRNA. ||	Hs.150837	-8.4629	-0.3467	-0.2664
WID:1751586 || H200009184 || DJ336K20B.2 (NOVEL PROTEIN BASED ON FGENESH SIMILAR TO RIBOSOMAL PROTEIN) (FRAGMENT) ||		-1.2671	-0.3032	-0.8289
WID:1751669 || H300006718 || MYH14 -- myosin, heavy polypeptide 14 (MYH14), mRNA. ||	Hs.467142	-1.0864	-0.0638	-0.7348
WID:1751775 || H300017343 || FASN -- fatty acid synthase (FASN), mRNA. ||	Hs.83190	-1.0931	-0.4994	-0.966
WID:1751866 || H300006406 || PTMA -- prothymosin, alpha (gene sequence 28) (PTMA), mRNA. ||	Hs.459927	-1.02839	-0.1933	-0.9531
WID:1751892 || H300020956 || LOC222967 -- hypothetical protein LOC222967 (LOC222967), mRNA. ||	Hs.442339	-1.2037	-0.5096	-0.6057
WID:1751911 || H300014762 || UGP2 -- UDP-glucose pyrophosphorylase 2 (UGP2), transcript variant 2, mRNA. ||	Hs.516217	-1.0429	-0.2679	-0.1793
WID:1751945 || H300006808 || LOC23117 -- PREDICTED: KIAA0220-like protein, transcript variant 16 (LOC23117), mRNA. ||	Hs.531664	-1.183	-0.7991	-0.8184
WID:1751987 || H200000639 || ADRB2 -- adrenergic, beta-2-, receptor, surface (ADRB2), mRNA. ||	Hs.2551	-7.0066	-0.101199	-0.5532
WID:1751988 || H300009613 || SPRR2E -- small proline-rich protein 2E (SPRR2E), mRNA. ||	Hs.568518	-1.2199	-0.3756	-0.1031
WID:1751990 || H300000547 || SPRR2D -- small proline-rich protein 2D (SPRR2D), mRNA. ||	Hs.505327	-1.2612	-0.0373	-0.5382
WID:1752083 || H200013365 || TRIM56 -- Tripartite motif-containing 56 ||	Hs.521092	-7.6689	-0.3048	-0.9467
WID:1752091 || H300005147 || DGCR5 -- DiGeorge syndrome critical region gene 5 (non-coding) (DGCR5) on chromosome 22. ||		-1.2036	-0.1821	-0.8519
WID:1752103 || H300002701 || DKFZP434A0131 -- DKFZp434A0131 protein ||	Hs.567510	-1.1347	-0.0231	-0.2544
WID:1752147 || H300007684 || KRT8 -- keratin 8 (KRT8), mRNA. ||	Hs.533782	-1.1375	-0.1021	-0.8409
WID:1752240 || H300016289 || GLB1 -- galactosidase, beta 1 (GLB1), transcript variant 179423, mRNA. ||	Hs.443031	-1.023	-0.5932	-0.3892
WID:1752635 || H200014833 || JUNB -- jun B proto-oncogene (JUNB), mRNA. ||	Hs.25292	-1.3535	-0.0235	-0.9736
WID:1752641 || H300006961 || TNFAIP8L1 -- tumor necrosis factor, alpha-induced protein 8-like 1 (TNFAIP8L1), mRNA. ||	Hs.465643	-1.0931	-0.1383	-0.2417
WID:1752724 || H300018987 || OBP2B -- odorant binding protein 2B (OBP2B), mRNA. ||	Hs.449629	-1.032	-0.2314	-0.7307
WID:1753040 || H300007396 || LOC440055 -- PREDICTED: similar to ribosomal protein S12 (LOC440055), mRNA. ||	Hs.380956	-1.4985	-0.0996	-0.83
WID:1753051 || H200019826 || EGFL9 -- EGF-like-domain, multiple 9 (EGFL9), transcript variant 2, mRNA. ||	Hs.337251	-1.1364	-0.0509	-0.5011
WID:1753116 || H200008845 || STMN3 -- stathmin-like 3 (STMN3), mRNA. ||	Hs.348326	-1.1377	-0.4881	-0.8775
WID:1753148 || H200001628 || SPSB1 -- splA/ryanodine receptor domain and SOCS box containing 1 (SPSB1), mRNA. ||	Hs.8261	-1.5299	-0.2834	-0.16
WID:1753225 || H300010318 || RPS3A -- Ribosomal protein S3A ||	Hs.567702	-1.4926	-0.0253	-0.92939
WID:1753248 || H300017986 || Unknown ||		-1.008	-0.2066	-0.0692
WID:1753339 || H300011941 || ANKRD20A3 -- ankyrin repeat domain 20 family, member A3 (ANKRD20A3), mRNA. ||	Hs.522178	-1.2698	-0.1956	-0.0541
WID:1753340 || H300007149 || Unknown ||	Hs.465243	-1.3702	-0.0117	-0.4554
WID:1753356 || H300011315 || IL16 -- interleukin 16 (lymphocyte chemoattractant factor) (IL16), transcript variant 2, mRNA. ||	Hs.459095	-1.3872	-0.1344	-0.1465
WID:1753391 || H200007048 || HCFC1 -- host cell factor C1 (VP16-accessory protein) (HCFC1), mRNA. ||	Hs.83634	-1.1315	-0.218499	-0.8933
WID:1753424 || H300010251 || Unknown ||		-1.1736	-0.1764	-0.7515
WID:1753547 || H300005356 || OR8S1 -- olfactory receptor, family 8, subfamily S, member 1 (OR8S1), mRNA. ||	Hs.524373	-2.0966	-0.3149	-0.8455
WID:1753682 || H300005333 || Unknown ||		-1.1142	-0.4062	-0.0277
WID:1753870 || H300000830 || OCP2 (FRAGMENT) ||		-1.3711	-0.22069	-0.9113
WID:1754023 || H300001828 || Unknown ||		-1.2174	-0.06961	-0.7795
WID:1754027 || H200004349 || CD7 -- CD7 molecule (CD7), mRNA. ||	Hs.36972	-1.323	-0.4235	-0.7088
WID:1754035 || H300005593 || LOC645993 -- PREDICTED: similar to ribosomal protein L31 (LOC645993), mRNA. ||	Hs.105570	-1.1875	-0.1401	-0.9262
WID:1754038 || H200009192 || EHBP1L1 -- PREDICTED: EH domain binding protein 1-like 1, transcript variant 9 (EHBP1L1), mRNA. ||	Hs.502867	-1.1034	-0.4304	-0.7651
WID:1754134 || H300007621 || FTHL2 -- ferritin, heavy polypeptide-like 2 (FTHL2) on chromosome 1. ||		-1.1355	-0.078	-0.7839
WID:1754184 || H300009045 || MYO10 -- myosin X (MYO10), mRNA. ||	Hs.481720	-1.0185	-0.5526	-0.6907
WID:1754255 || H300006831 || Unknown ||		-1.0005	-0.0592	-0.5522
WID:1754316 || H200005180 || FLJ22531 -- hypothetical protein FLJ22531 (FLJ22531), mRNA. ||	Hs.292088	-1.5651	-0.2015	-0.3787
WID:1754352 || H300006570 || LOC649618 -- PREDICTED: similar to Ubiquitin-like protein FUBI (LOC649618), mRNA. ||	Hs.433026	-1.9635	-0.1685	-0.0532
WID:1754376 || H300005279 || PCOLN3 -- Procollagen (type III) N-endopeptidase ||	Hs.567313	-1.2209	-0.2332	-0.52489
WID:1754454 || H300022882 || PLSCR3 -- phospholipid scramblase 3 (PLSCR3), mRNA. ||	Hs.433154	-1.1597	-0.4072	-0.0746
WID:1754586 || H300009193 || Unknown ||		-1.3018	-0.0669	-0.7239
WID:1754591 || H300001658 || C21orf34 -- chromosome 21 open reading frame 34 (C21orf34), transcript variant 3, mRNA. ||	Hs.473394	-1.1688	-0.0054	-0.8836
WID:1754747 || H300000796 || ZNF497 -- zinc finger protein 497 (ZNF497), mRNA. ||	Hs.447840	-1.1666	-0.1456	-0.8005
WID:1754848 || H300005339 || LOC91561 -- PREDICTED: similar to ribosomal protein S2, transcript variant 1 (LOC91561), mRNA. ||	Hs.458456	-1.405	-0.6634	-0.0879
WID:1754856 || H300005658 || KIAA1542 -- CTD-binding SR-like protein rA9 (KIAA1542), mRNA. ||	Hs.325838	-1.6776	-0.1882	-0.7546
WID:1754972 || H200019679 || LARP1 -- La ribonucleoprotein domain family, member 1 (LARP1), transcript variant 1, mRNA. ||	Hs.292078	-8.0646	-0.0271	-0.2093
WID:1755327 || H300006647 || C9orf105 -- PREDICTED: chromosome 9 open reading frame 105, transcript variant 6 (C9orf105), mRNA. ||	Hs.130774	-1.3571	-0.0998	-0.4267
WID:1755443 || H300004541 || Unknown ||		-1.1768	-0.2397	-0.1368
WID:1755539 || H300008259 || Unknown ||		-1.0293	-0.3072	-0.89239
WID:1755615 || H300008966 || Unknown ||		-1.0399	-0.1284	-0.5722
WID:1755725 || H300021561 || BAIAP2 -- BAI1-associated protein 2 (BAIAP2), transcript variant 3, mRNA. ||	Hs.128316	-1.1142	-0.0701	-0.8389
WID:1755838 || H300005053 || Unknown ||		-1.14339	-0.1715	-0.9427
WID:1755913 || H300004692 || Unknown ||		-1.8254	-0.3058	-0.9562
WID:1755927 || H300008435 || RPL17 -- ribosomal protein L17 (RPL17), transcript variant 2, mRNA. ||	Hs.293653	-1.1741	-0.0883	-0.5064
WID:1756008 || H300005253 || Unknown ||		-2.4509	-0.0737	-0.7158
WID:1756011 || H300001184 || FOXD4L2 -- FOXD4-like 2 (FOXD4L2), mRNA. ||	Hs.449471	-1.0489	-0.128	-0.6698
WID:1756105 || H300003547 || PRB4 -- proline-rich protein BstNI subfamily 4 (PRB4), mRNA. ||	Hs.528651	-1.4011	-0.3906	-0.0285
WID:1756115 || H300002995 || OR10H4 -- olfactory receptor, family 10, subfamily H, member 4 (OR10H4), mRNA. ||	Hs.553579	-1.6849	-0.13	-0.8284
WID:1756198 || H300001397 || LOC644338 -- PREDICTED: similar to 60S ribosomal protein L37a (LOC644338), mRNA. ||		-1.2449	-0.073	-0.7994
WID:1756199 || H300003592 || Unknown ||		-1.3352	-0.1517	-0.5964
WID:1756309 || H300004558 || Unknown ||		-1.5394	-0.1595	-0.5201
WID:1756474 || H300002725 || Unknown ||		-1.0462	-0.05	-0.6411
WID:1756506 || H300001593 || Unknown ||		-1.2522	-0.5371	-0.5205
WID:1756667 || H300006386 || LOC645301 -- PREDICTED: similar to BolA-like protein 2 isoform a (LOC645301), mRNA. ||		-1.5689	-0.368	-0.3183
WID:1756669 || H300008298 || Unknown ||		-1.2324	-0.1468	-0.1944
WID:1756756 || H300003484 || LOC392008 -- PREDICTED: hypothetical LOC392008 (LOC392008), mRNA. ||		-1.1254	-0.2134	-0.6517
WID:1756765 || H300000687 || IGHA2 -- IG ALPHA-2 CHAIN C REGION ||		-3.8134	-0.2158	-0.6966
WID:1756768 || H200005141 || EPS8L2 -- EPS8-like 2 (EPS8L2), mRNA. ||	Hs.55016	-1.8258	-0.1817	-0.1661
WID:1756848 || H300001978 || LOC644109 -- PREDICTED: similar to laminin receptor 1 (ribosomal protein SA) (LOC644109), mRNA. ||		-1.3022	-0.0963	-0.4022
WID:1756853 || H300004083 || LOC728632 -- PREDICTED: similar to Nonhistone chromosomal protein HMG-17 (High-mobility group nucleosome-binding domain-containing protein 2) (LOC728632), mRNA. ||		-1.0943	-0.0589	-0.6923
WID:1756883 || H300002864 || Unknown ||		-1.8009	-0.2197	-0.9947
WID:1756974 || H300009467 || Unknown ||		-3.9832	-0.29	-0.23
WID:1757022 || H300001499 || LOC401895 -- PREDICTED: similar to 40S ribosomal protein S15 (RIG protein) (LOC401895), mRNA. ||		-1.0105	-0.0636	-0.8219
WID:1757063 || H300010257 || ANGPTL4 -- angiopoietin-like 4 (ANGPTL4), transcript variant 3, mRNA. ||	Hs.9613	-7.9275	-0.102	-0.8841
WID:1757079 || H300000322 || Unknown ||		-1.2725	-0.1211	-0.7492
WID:1757359 || H300010051 || SRC -- v-src sarcoma (Schmidt-Ruppin A-2) viral oncogene homolog (avian) (SRC), transcript variant 2, mRNA. ||	Hs.195659	-1.1806	-0.1591	-0.5201
WID:1757424 || H300001659 || Unknown ||		-1.0243	-0.072	-0.301
WID:1757652 || H300004418 || Unknown ||		-1.5506	-0.1338	-0.7047
WID:1757803 || H300006822 || LOC645560 -- PREDICTED: similar to ATP synthase, H+ transporting, mitochondrial F1 complex, gamma subunit isoform H (heart) precursor (LOC645560), mRNA. ||		-1.0393	-0.8111	-0.6631
WID:1757904 || H300004904 || ACADS -- acyl-Coenzyme A dehydrogenase, C-2 to C-3 short chain (ACADS), nuclear gene encoding mitochondrial protein, mRNA. ||	Hs.507076	-1.1312	-0.1307	-0.3128
WID:1757916 || H200002503 || SH2B1 -- SH2B adaptor protein 1 (SH2B1), mRNA. ||	Hs.15744	-1.4835	-0.3816	-0.9356
WID:1758032 || H300004992 || Unknown ||		-7.8314	-0.0241	-0.6353
WID:1758108 || H300003928 || Unknown ||		-1.25609	-0.0432	-0.7412
WID:1758416 || H200018348 || Unknown ||		-1.8526	-0.0934	-0.2938
WID:1758483 || H300022668 || PARP10 -- poly (ADP-ribose) polymerase family, member 10 (PARP10), mRNA. ||	Hs.348609	-1.3819	-0.04881	-0.6352
WID:1758690 || H300000594 || Unknown ||		-1.3091	-0.0832	-0.6882
WID:1758707 || H300003744 || Unknown ||		-8.3447	-0.0901	-0.9564
WID:1758730 || H300001817 || Unknown ||		-1.1382	-0.4038	-0.6969
WID:1758868 || H300016438 || SMN1 -- survival of motor neuron 1, telomeric (SMN1), transcript variant d, mRNA. ||	Hs.202179	-1.0859	-0.0586	-0.7104
WID:1758971 || H300002079 || Unknown ||		-1.0906	-0.1472	-0.79189
WID:1758998 || H300005716 || LOC389634 -- hypothetical LOC389634 (LOC389634), mRNA. ||	Hs.434403	-1.1128	-0.2063	-0.894
WID:1759060 || H300007545 || Unknown ||		-1.0924	-0.0822	-0.9198
WID:1759067 || H300004849 || LOC390572 -- PREDICTED: similar to Preli (LOC390572), mRNA. ||		-1.0325	-0.2206	-0.6844
WID:1759358 || H200001896 || Unknown ||	Hs.465612	-1.472	-0.2578	-0.1491
WID:1759409 || H300006197 || LOC647167 -- PREDICTED: similar to eukaryotic translation elongation factor 1 alpha 2 (LOC647167), mRNA. ||		-1.321	-0.4458	-0.4977
WID:1759440 || H300009579 || ZNF493 -- zinc finger protein 493 (ZNF493), transcript variant 1, mRNA. ||	Hs.256801	-3.1006	-0.4581	-0.165
WID:1759476 || H300002629 || LOC390421 -- PREDICTED: similar to Glyceraldehyde-3-phosphate dehydrogenase (GAPDH) (LOC390421), mRNA. ||	Hs.558856	-1.4953	-0.2056	-0.8889
WID:1759705 || H300008222 || TFDP3 -- transcription factor Dp family, member 3 (TFDP3), mRNA. ||	Hs.142908	-1.1215	-0.3638	-0.1274
WID:1759727 || H300005974 || Unknown ||		-1.0595	-0.0384	-0.812
WID:1759806 || H300003461 || Unknown ||		-1.0108	-0.0407	-0.9246
WID:1759847 || H300000849 || GIPC3 -- GIPC PDZ domain containing family, member 3 ||	Hs.266873	-8.2801	-0.2256	-0.4438
WID:1759861 || H300009173 || CITED4 -- Cbp/p300-interacting transactivator, with Glu/Asp-rich carboxy-terminal domain, 4 (CITED4), mRNA. ||	Hs.355820	-1.7825	-0.1293	-0.965
WID:1759915 || H300005915 || Unknown ||		-1.2556	-0.2434	-0.9136
WID:1760014 || H300009771 || Unknown ||		-1.06899	-0.2334	-0.7481
WID:1760237 || H300022865 || DDR1 -- Discoidin domain receptor family, member 1 ||	Hs.520004	-1.7716	-0.3978	-0.1746
WID:1760257 || H300010191 || Unknown ||		-1.5531	-0.4997	-0.2279
WID:1760424 || H300015617 || TRSPAP1 -- tRNA selenocysteine associated protein 1 (TRSPAP1), transcript variant 1, mRNA. ||	Hs.533626	-1.3011	-0.093	-0.805
WID:1760610 || H300007974 || LOC645762 -- PREDICTED: similar to peptidylprolyl isomerase A isoform 1 (LOC645762), mRNA. ||		-1.0501	-0.122	-0.335
WID:1760705 || H300002134 || Unknown ||		-2.4884	-0.1489	-0.4151
WID:1760779 || H200019641 || Unknown ||		-1.4724	-0.0095	-0.2879
WID:1760785 || H300008147 || Unknown ||		-5.166	-0.7128	-0.8721
WID:1760938 || H300022781 || HLA-A -- major histocompatibility complex, class I, A (HLA-A), mRNA. ||	Hs.181244	-1.4256	-0.0888	-0.7965
WID:1761169 || H300003574 || ATG4B -- ATG4 autophagy related 4 homolog B (S. cerevisiae) (ATG4B), transcript variant 1, mRNA. ||	Hs.283610	-1.0509	-0.7241	-0.7769
WID:1761256 || H300012698 || Unknown ||		-1.0296	-0.9628	-0.7329
WID:1761385 || H200020674 || CDNA FLJ32896 fis, clone TESTI2005155 ||	Hs.553298	-1.5223	-0.2682	-0.5579
WID:1761673 || H300007668 || C17orf46 -- Chromosome 17 open reading frame 46 ||		-1.0011	-0.0464	-0.5977
WID:1761744 || H300009878 || Unknown ||		-2.2472	-0.3548	-0.5189
WID:1761768 || H300000891 || COPG -- coatomer protein complex, subunit gamma (COPG), mRNA. ||	Hs.518250	-2.2521	-0.5815	-0.6043
WID:1761864 || H300003282 || Unknown ||		-1.7168	-0.2479	-0.6988
WID:1761936 || H300005705 || Unknown ||		-1.0234	-0.0746	-0.2713
WID:1761953 || H300006359 || Unknown ||		-1.0463	-0.2053	-0.4118
WID:1762032 || H300001493 || LOC391387 -- PREDICTED: similar to laminin receptor 1 (ribosomal protein SA) (LOC391387), mRNA. ||		-1.2526	-0.0356	-0.7326
WID:1762067 || H300000427 || RPLP1 -- ribosomal protein, large, P1 (RPLP1), transcript variant 2, mRNA. ||	Hs.356502	-1.8774	-0.0691	-0.8838
WID:1762073 || H300004068 || RPL41 -- ribosomal protein L41 (RPL41), transcript variant 1, mRNA. ||	Hs.381172	-1.3699	-0.034499	-0.8794
WID:1762074 || H200005963 || ARF1 -- ADP-ribosylation factor 1 (ARF1), transcript variant 4, mRNA. ||	Hs.286221	-1.8507	-0.1535	-0.24
WID:1762076 || H300004068 || RPL41 -- ribosomal protein L41 (RPL41), transcript variant 1, mRNA. ||	Hs.381172	-1.4659	-0.004601	-0.8506
WID:1762085 || H300006234 || ACTB -- actin, beta (ACTB), mRNA. ||	Hs.520640	-1.892	-0.6917	-0.86919
WID:1762127 || H300004068 || RPL41 -- ribosomal protein L41 (RPL41), transcript variant 1, mRNA. ||	Hs.381172	-1.3472	-0.0422	-0.9755
WID:1762131 || H300000952 || TMSL3 -- thymosin-like 3 (TMSL3), mRNA. ||	Hs.555895	-1.0811	-0.2021	-0.3191
WID:1762169 || H300004068 || RPL41 -- ribosomal protein L41 (RPL41), transcript variant 1, mRNA. ||	Hs.381172	-1.2794	-0.03291	-0.8927
WID:1762172 || H300004068 || RPL41 -- ribosomal protein L41 (RPL41), transcript variant 1, mRNA. ||	Hs.381172	-1.47841	-0.0611	-0.9799
WID:1762265 || H300004068 || RPL41 -- ribosomal protein L41 (RPL41), transcript variant 1, mRNA. ||	Hs.381172	-1.1517	-0.0233	-0.8703
WID:1762268 || H300004068 || RPL41 -- ribosomal protein L41 (RPL41), transcript variant 1, mRNA. ||	Hs.381172	-1.5145	-0.0169	-0.9193
WID:1762347 || H300002648 || RPS17 -- ribosomal protein S17 (RPS17), mRNA. ||	Hs.433427	-1.27561	-0.5061	-0.8587
WID:1762380 || H300002062 || CANX -- calnexin (CANX), transcript variant 2, mRNA. ||	Hs.529890	-1.4543	-0.0597	-0.7151
WID:1752883 || H300021018 || C10orf39 -- chromosome 10 open reading frame 39 (C10orf39), mRNA. ||		-1.37109	-0.0008	-0.815

## Sheet: Up with FBS
Supplemental Table 4 Up regulated with FBS
Name	Unigene	CD44+CD24- FBS_vs_free	total FBS_vs_free	CD44+CD24- depleted FBS_vs_free
WID:1727333 || H300018821 || PAX6 -- paired box gene 6 (aniridia, keratitis) (PAX6), transcript variant 2, mRNA. ||	Hs.502235	6.8161	0.379	0.2853
WID:1727369 || H200010013 || DBNDD1 -- dysbindin (dystrobrevin binding protein 1) domain containing 1 (DBNDD1), transcript variant 2, mRNA. ||	Hs.301394	6.7909	0.2298	0.7971
WID:1727524 || H300018423 || PTBP1 -- polypyrimidine tract binding protein 1 (PTBP1), transcript variant 3, mRNA. ||	Hs.172550	1.3993	0.3051	0.3924
WID:1727632 || H300018418 || PPP5C -- protein phosphatase 5, catalytic subunit (PPP5C), mRNA. ||	Hs.431861	1.0599	0.3471	0.8136
WID:1727809 || H300021173 || DNAPTP6 -- DNA polymerase-transactivated protein 6 (DNAPTP6), mRNA. ||	Hs.120323	1.3771	0.0836	0.8448
WID:1727982 || H200014592 || ABCC2 -- ATP-binding cassette, sub-family C (CFTR/MRP), member 2 (ABCC2), mRNA. ||	Hs.368243	5.7354	0.1145	0.0704
WID:1728120 || H300011358 || SEC63 -- SEC63-like (S. cerevisiae) (SEC63), mRNA. ||	Hs.529957	7.2096	0.3332	0.2503
WID:1728759 || H300013358 || Unknown ||		5.6281	0.1379	0.1452
WID:1728960 || H300019983 || ST3GAL6 -- ST3 beta-galactoside alpha-2,3-sialyltransferase 6 (ST3GAL6), mRNA. ||	Hs.148716	6.3187	0.1141	0.5143
WID:1729212 || H300013484 || NUCKS1 -- Nuclear casein kinase and cyclin-dependent kinase substrate 1 ||	Hs.213061	1.0957	0.2751	0.5624
WID:1729347 || H300016795 || EIF2B3 -- eukaryotic translation initiation factor 2B, subunit 3 gamma, 58kDa (EIF2B3), mRNA. ||	Hs.533549	1.4825	0.2805	0.2256
WID:1729446 || H200003993 || IGF2BP2 -- insulin-like growth factor 2 mRNA binding protein 2 (IGF2BP2), transcript variant 2, mRNA. ||	Hs.35354	1.3012	0.1137	0.8737
WID:1729515 || H300014181 || TCF3 -- transcription factor 3 (E2A immunoglobulin enhancer binding factors E12/E47) (TCF3), mRNA. ||	Hs.371282	5.6428	0.4914	0.4149
WID:1730498 || H200015567 || RAB10 -- RAB10, member RAS oncogene family (RAB10), mRNA. ||	Hs.467960	2.0757	0.22601	0.3842
WID:1730606 || H200016651 || XRN2 -- 5'-3' exoribonuclease 2 (XRN2), mRNA. ||	Hs.255932	1.3769	0.5685	0.8322
WID:1730874 || H300015274 || NSFL1C -- NSFL1 (p97) cofactor (p47) (NSFL1C), transcript variant 3, mRNA. ||	Hs.12865	1.8862	0.2271	0.9173
WID:1731182 || H200004241 || ARCN1 -- archain 1 (ARCN1), mRNA. ||	Hs.33642	4.2388	0.2907	0.1423
WID:1731759 || H200003469 || IFT52 -- intraflagellar transport 52 homolog (Chlamydomonas) (IFT52), mRNA. ||	Hs.444332	1.5738	0.1449	0.6632
WID:1732324 || H300003384 || OPN1LW -- opsin 1 (cone pigments), long-wave-sensitive (color blindness, protan) (OPN1LW), mRNA. ||	Hs.528663	5.8352	0.2474	0.9457
WID:1732336 || H200006740 || PIM2 -- pim-2 oncogene (PIM2), mRNA. ||	Hs.496096	6.8513	0.2752	0.5906
WID:1732993 || H200001237 || HSPC142 -- HSPC142 protein (HSPC142), transcript variant 2, mRNA. ||	Hs.190722	1.2613	0.0319	0.8391
WID:1733043 || H200006477 || KDELR1 -- KDEL (Lys-Asp-Glu-Leu) endoplasmic reticulum protein retention receptor 1 (KDELR1), mRNA. ||	Hs.515515	6.4289	0.0467	0.3058
WID:1733775 || H300012908 || TRIM37 -- tripartite motif-containing 37 (TRIM37), transcript variant 1, mRNA. ||	Hs.412767	6.6017	0.0295	0.4398
WID:1733777 || H200001608 || TRIM37 -- tripartite motif-containing 37 (TRIM37), transcript variant 1, mRNA. ||	Hs.412767	1.8476	0.2257	0.2772
WID:1734978 || H300017219 || WISP3 -- WNT1 inducible signaling pathway protein 3 (WISP3), transcript variant 2, mRNA. ||	Hs.558428	2.5755	0.1011	0.5304
WID:1735206 || H200016609 || SNX4 -- sorting nexin 4 (SNX4), mRNA. ||	Hs.507243	3.4816	0.219	0.5066
WID:1735298 || H300019965 || ACAD9 -- acyl-Coenzyme A dehydrogenase family, member 9 (ACAD9), mRNA. ||	Hs.567482	1.1971	0.2122	0.1955
WID:1735301 || H200006118 || CCL20 -- chemokine (C-C motif) ligand 20 (CCL20), mRNA. ||	Hs.75498	7.3455	0.5251	0.25959
WID:1735407 || H200014164 || ITSN2 -- intersectin 2 (ITSN2), transcript variant 3, mRNA. ||	Hs.432562	3.2297	0.0508	0.4725
WID:1735504 || H200015751 || NKTR -- natural killer-tumor recognition sequence (NKTR), transcript variant 1, mRNA. ||	Hs.529509	1.4899	0.0436	0.2893
WID:1735661 || H300020254 || RTN4 -- reticulon 4 (RTN4), transcript variant 3, mRNA. ||	Hs.429581	5.8992	0.651	0.4949
WID:1735685 || H200006988 || AMPD2 -- adenosine monophosphate deaminase 2 (isoform L) (AMPD2), transcript variant 3, mRNA. ||	Hs.82927	3.132	0.8313	0.3868
WID:1736178 || H200001959 || MOSC1 -- MOCO sulphurase C-terminal domain containing 1 (MOSC1), mRNA. ||	Hs.497816	1.0143	0.7929	0.6056
WID:1736656 || H200002470 || FLJ20254 -- Hypothetical protein FLJ20254 ||	Hs.533934	6.9365	0.2896	0.1418
WID:1736676 || H200005911 || FVT1 -- follicular lymphoma variant translocation 1 (FVT1), mRNA. ||	Hs.74050	1.5044	0.4986	0.2025
WID:1736848 || H200000307 || NCAPH -- non-SMC condensin I complex, subunit H (NCAPH), mRNA. ||	Hs.308045	4.6672	0.0672	0.71359
WID:1737122 || H300010139 || ZCD1 -- zinc finger, CDGSH-type domain 1 (ZCD1), mRNA. ||	Hs.370102	1.0045	0.1398	0.0875
WID:1737134 || H300019826 || P4HA1 -- procollagen-proline, 2-oxoglutarate 4-dioxygenase (proline 4-hydroxylase), alpha polypeptide I (P4HA1), transcript variant 1, mRNA. ||	Hs.500047	5.0289	0.4731	0.4302
WID:1737520 || H300018204 || USP9X -- ubiquitin specific peptidase 9, X-linked (USP9X), transcript variant 3, mRNA. ||	Hs.77578	3.4735	0.2773	0.1432
WID:1737891 || H200017732 || SMCX -- Smcy homolog, X-linked (mouse) (SMCX), mRNA. ||	Hs.334674	4.3056	0.0978	0.178
WID:1737987 || H300019116 || PCID2 -- PCI domain containing 2 (PCID2), mRNA. ||	Hs.508769	7.0151	0.6506	0.0695
WID:1738189 || H300009832 || SBDS -- Shwachman-Bodian-Diamond syndrome (SBDS), mRNA. ||	Hs.110445	2.8047	0.1071	0.9942
WID:1738314 || H300014411 || TRAF2 -- TNF receptor-associated factor 2 (TRAF2), mRNA. ||	Hs.522506	7.0114	0.1771	0.25
WID:1739150 || H200014389 || SLC6A8 -- solute carrier family 6 (neurotransmitter transporter, creatine), member 8 (SLC6A8), mRNA. ||	Hs.540696	6.9509	0.1767	0.5145
WID:1739234 || H300019267 || NOL11 -- nucleolar protein 11 (NOL11), mRNA. ||	Hs.463936	3.4915	0.4632	0.0139
WID:1739814 || H200019716 || FAM104A -- family with sequence similarity 104, member A (FAM104A), mRNA. ||	Hs.103555	5.736	0.0615	0.0898
WID:1739858 || H200002712 || SRRM1 -- serine/arginine repetitive matrix 1 (SRRM1), mRNA. ||	Hs.18192	1.0127	0.0753	0.5591
WID:1740194 || H300019374 || PUM1 -- pumilio homolog 1 (Drosophila) (PUM1), transcript variant 2, mRNA. ||	Hs.281707	1.8125	0.2354	0.9079
WID:1740303 || H300019390 || PSAT1 -- phosphoserine aminotransferase 1 (PSAT1), transcript variant 2, mRNA. ||	Hs.494261	6.916	0.2089	0.8669
WID:1740492 || H300016628 || DNA-REPAIR PROTEIN COMPLEMENTING XP-G CELLS (XERODERMA PIGMENTOSUM GROUP G COMPLEMENTING PROTEIN) (DNA EXCISION REPAIR PROTEIN ERCC-5) ||		1.1511	0.189	0.3066
WID:1740666 || H300007416 || SMPD2 -- sphingomyelin phosphodiesterase 2, neutral membrane (neutral sphingomyelinase) (SMPD2), mRNA. ||	Hs.55235	2.0323	0.0138	0.1867
WID:1740761 || H300019402 || GPIAP1 -- GPI-anchored membrane protein 1 (GPIAP1), transcript variant 1, mRNA. ||	Hs.471818	6.2492	0.7193	0.5673
WID:1741457 || H200017490 || PREB -- prolactin regulatory element binding (PREB), mRNA. ||	Hs.279784	6.822	0.1515	0.3751
WID:1741925 || H200005570 || MARCH9 -- membrane-associated ring finger (C3HC4) 9 (MARCH9), mRNA. ||	Hs.65377	1.5828	0.1325	0.7958
WID:1742030 || H300001983 || LOC728735 -- PREDICTED: similar to cDNA sequence BC048546 (LOC728735), mRNA. ||	Hs.568152	3.2554	0.4387	0.0323
WID:1742693 || H200012001 || VAV1 -- vav 1 oncogene (VAV1), mRNA. ||	Hs.116237	1.2033	0.0746	0.0519
WID:1743174 || H300020222 || ISG20L2 -- interferon stimulated exonuclease gene 20kDa-like 2 (ISG20L2), mRNA. ||	Hs.301904	5.6803	0.5013	0.0629
WID:1743184 || H300015936 || HDGF -- Hepatoma-derived growth factor (high-mobility group protein 1-like) ||	Hs.506748	6.6012	0.7122	0.0238
WID:1743760 || H200003607 || HISPPD1 -- Histidine acid phosphatase domain containing 1 (HISPPD1), mRNA. ||	Hs.212046	2.164	0.8385	0.582
WID:1743996 || H200015220 || G3BP -- Ras-GTPase-activating protein SH3-domain-binding protein (G3BP), transcript variant 2, mRNA. ||	Hs.3353	2.5037	0.21889	0.6323
WID:1744527 || H300017523 || CUGBP1 -- CUG triplet repeat, RNA binding protein 1 ||	Hs.530727	6.9341	0.5169	0.8215
WID:1744528 || H300020410 || TCF7L2 -- transcription factor 7-like 2 (T-cell specific, HMG-box) (TCF7L2), mRNA. ||	Hs.501080	1.3529	0.123	0.3912
WID:1744706 || H300020416 || RGS10 -- regulator of G-protein signalling 10 (RGS10), transcript variant 2, mRNA. ||	Hs.501200	1.2106	0.2894	0.4111
WID:1745378 || H300008654 || Unknown ||		7.0061	0.0976	0.356
WID:1745953 || H200000633 || ADCY8 -- adenylate cyclase 8 (brain) (ADCY8), mRNA. ||	Hs.414631	6.439	0.11731	0.7051
WID:1746927 || H300005282 || CDC42SE2 -- CDC42 small effector 2 (CDC42SE2), transcript variant 2, mRNA. ||	Hs.508829	1.8857	0.2046	0.2744
WID:1746929 || H300022556 || RAPGEF6 -- Rap guanine nucleotide exchange factor (GEF) 6 ||	Hs.483329	3.0301	0.4421	0.1648
WID:1747312 || H300002573 || LOC203547 -- hypothetical protein LOC203547 (LOC203547), mRNA. ||	Hs.58633	1.1477	0.7818	0.4216
WID:1747600 || H300017958 || DMKN -- Dermokine ||	Hs.417795	7.0945	0.0309	0.8765
WID:1748580 || H300003597 || SPRR2B -- small proline-rich protein 2B (SPRR2B), mRNA. ||	Hs.568239	1.0225	0.0255	0.7559
WID:1748874 || H200018200 || SLC4A1AP -- solute carrier family 4 (anion exchanger), member 1, adaptor protein (SLC4A1AP), mRNA. ||	Hs.306000	1.4678	0.2287	0.3906
WID:1749277 || H200006853 || TNFRSF11B -- tumor necrosis factor receptor superfamily, member 11b (osteoprotegerin) (TNFRSF11B), mRNA. ||	Hs.81791	1.5407	0.5401	0.5267
WID:1749816 || H300021020 || FUNDC2 -- FUN14 domain containing 2 (FUNDC2), mRNA. ||	Hs.356050	2.5865	0.3691	0.7483
WID:1750000 || H300016655 || CEP57 -- centrosomal protein 57kDa (CEP57), mRNA. ||	Hs.101014	7.2333	0.895	0.16
WID:1750169 || H200007065 || CYB5A -- cytochrome b5 type A (microsomal) (CYB5A), transcript variant 2, mRNA. ||	Hs.465413	1.2442	0.3594	0.1435
WID:1750937 || H300007016 || OR8J3 -- olfactory receptor, family 8, subfamily J, member 3 (OR8J3), mRNA. ||	Hs.554523	4.9734	0.5378	0.195801
WID:1750948 || H300002143 || C14orf32 -- chromosome 14 open reading frame 32 (C14orf32), mRNA. ||	Hs.437831	7.1805	0.5459	0.2588
WID:1751140 || H300021199 || TCEA1 -- transcription elongation factor A (SII), 1 (TCEA1), transcript variant 2, mRNA. ||	Hs.491745	7.6899	0.2297	0.78
WID:1751236 || H200007809 || MOBP -- myelin-associated oligodendrocyte basic protein (MOBP), mRNA. ||	Hs.121333	1.5397	0.018	0.4838
WID:1751251 || H300012531 || BMP1 -- bone morphogenetic protein 1 (BMP1), transcript variant BMP1-2, mRNA. ||	Hs.1274	4.8823	0.197	0.06769
WID:1751533 || H200010727 || IRS1 -- insulin receptor substrate 1 (IRS1), mRNA. ||	Hs.471508	7.1982	0.0162	0.9026
WID:1751645 || H300011850 || GDNF -- glial cell derived neurotrophic factor (GDNF), transcript variant 2, mRNA. ||	Hs.248114	1.6596	0.0072	0.5282
WID:1752050 || H200017254 || HEXDC -- hexosaminidase (glycosyl hydrolase family 20, catalytic domain) containing (HEXDC), mRNA. ||	Hs.444743	1.2301	0.0101	0.9125
WID:1752195 || H200006448 || HARS -- histidyl-tRNA synthetase (HARS), mRNA. ||	Hs.528050	6.6174	0.1567	0.087
WID:1752197 || H300021363 || HARS -- histidyl-tRNA synthetase (HARS), mRNA. ||	Hs.528050	6.5831	0.2497	0.2428
WID:1752326 || H300001615 || RNF150 -- ring finger protein 150 (RNF150), mRNA. ||	Hs.480825	1.0574	0.1876	0.7855
WID:1752387 || H300002869 || KRT83 -- keratin 83 (KRT83), mRNA. ||	Hs.558353	1.10019	0.0113	0.2571
WID:1752483 || H200000263 || BRPF1 -- bromodomain and PHD finger containing, 1 (BRPF1), transcript variant 2, mRNA. ||	Hs.1004	1.3609	0.1925	0.4571
WID:1752867 || H300015125 || EXOSC10 -- exosome component 10 (EXOSC10), transcript variant 1, mRNA. ||	Hs.321234	1.8771	0.3972	0.7743
WID:1753059 || H300007469 || LOC118945 -- PREDICTED: similar to Cathepsin L precursor (Major excreted protein) (MEP) (LOC118945), mRNA. ||		1.1649	0.4118	0.0928
WID:1753433 || H300011008 || IG KAPPA CHAIN C REGION ||		2.3969	0.1583	0.2159
WID:1749155 || H200016773 || ITGA2 -- integrin, alpha 2 (CD49B, alpha 2 subunit of VLA-2 receptor) (ITGA2), mRNA. ||	Hs.482077	1.3785	0.2008	0.4002
WID:1754403 || H300006650 || LOC643896 -- PREDICTED: similar to cAMP-regulated phosphoprotein 19 (ARPP-19) (LOC643896), mRNA. ||		7.1919	0.0796	0.4336
WID:1754883 || H300000471 || Unknown ||	Hs.534580	6.8624	0.2839	0.7251
WID:1755087 || H200006350 || CKAP5 -- cytoskeleton associated protein 5 (CKAP5), transcript variant 2, mRNA. ||	Hs.201253	1.9665	0.6735	0.3118
WID:1755150 || H300021415 || NBPF14 -- neuroblastoma breakpoint family, member 14 (NBPF14), mRNA. ||	Hs.533593	5.2349	0.0855	0.1877
WID:1755533 || H300005129 || Unknown ||		2.2007	0.2976	0.0589
WID:1756048 || H300001399 || Unknown ||		1.3087	0.0959	0.4492
WID:1756795 || H300001824 || Unknown ||		1.0908	0.5162	0.113
WID:1756982 || H300005402 || LOC440264 -- hypothetical LOC440264 (LOC440264), mRNA. ||	Hs.131226	2.8309	0.2869	0.7542
WID:1757303 || H300002657 || Unknown ||		4.526	0.0603	0.3141
WID:1758808 || H300002752 || Unknown ||	Hs.463303	6.8411	0.0177	0.9531
WID:1759110 || H200007043 || PTPN11 -- protein tyrosine phosphatase, non-receptor type 11 (Noonan syndrome 1) (PTPN11), mRNA. ||	Hs.506852	1.1251	0.2148	0.14841
WID:1759587 || H300021480 || C1orf79 -- Chromosome 1 open reading frame 79 ||	Hs.528699	1.4528	0.0274	0.493
WID:1760274 || H200010016 || C19orf28 -- Chromosome 19 open reading frame 28 ||	Hs.380252	2.4313	0.2865	0.1078
WID:1760275 || H200012314 || KCNE1 -- potassium voltage-gated channel, Isk-related family, member 1 (KCNE1), mRNA. ||	Hs.121495	6.8962	0.14	0.5087
