# Supplementary material for: CD44+CD24− prostate cells are early cancer progenitor/stem cells that provide a model for patients with poor prognosis
Source: Br J Cancer. 2008 Feb 12;98(4):756–65. doi: 10.1038/sj.bjc.6604242 (PMC2259168; doi:10.1038/sj.bjc.6604242)
Supplement: Supplementary Table 5 [file 6604242x6.xls]

## Sheet: FBS_Ingenuity_Functions
Supplemental Table 5 Ingenuity Systems, Inc. All rights reserved.
Category	Process	Process Annotation	Significance	Genes
Energy Production	oxidation	oxidation of organic chemical	0.00116	ACADVL, CRAT
Cancer	cell movement	cell movement of pancreatic cancer cell lines	0.00149	GDNF, MUC4, SRC
Cancer	cell movement	cell movement of cancer cells	0.04	GDNF, PGF, SPARC, SRC
Cancer	binding	binding of lung cancer cells	0.0023	ITGA3, SEMA3B
Cancer	transformation	transformation of blood cells	0.00239	JUNB, MLL, SRC
Cancer	transformation	transformation of leukocytes	0.0159	JUNB, MLL
Cancer	transformation	transformation of mesangial cells	0.0199	SRC
Cancer	transformation	transformation of myoblasts	0.0199	SRC
Cancer	transformation	transformation of delta islet cells	0.0394	SRC
Cancer	transformation	transformation of erythroblasts	0.0394	SRC
Cancer	transformation	transformation of hematopoietic progenitor cells	0.0394	MLL
Cancer	transformation	transformation of hepatoma cell lines	0.0394	SRC
Cancer	transformation	transformation of myeloid progenitor cells	0.0394	MLL
Cancer	transformation	transformation of lymphatic system cells	0.0488	JUNB, MLL
Cancer	colorectal carcinoma	colorectal carcinoma	0.00575	NDUFC2, PTPN11, SEC63, SRC, TUBA8
Cancer	migration	migration of pancreatic cancer cell lines	0.0129	GDNF, SRC
Cancer	migration	migration of pheochromocytoma cell lines	0.0199	SRC
Cancer	anaphase	entry into anaphase of cervical cancer cell lines	0.0199	CNAP1
Cancer	chemoattraction	chemoattraction of pancreatic cancer cells	0.0199	GDNF
Cancer	clearance	clearance of tumor	0.0199	VAV1
Cancer	haptotaxis	haptotaxis of colorectal cancer cell lines	0.0199	SRC
Cancer	haptotaxis	haptotaxis of tumor cell lines	0.0306	MDK, SRC
Cancer	incidence	incidence of medullary thyroid carcinoma	0.0199	PRLR
Cancer	incidence	incidence of metastatic tumor	0.0199	HMGN1
Cancer	mitogenesis	mitogenesis of kidney cancer cell lines	0.0199	MDK
Cancer	oxidative stress	oxidative stress of leukemia cell lines	0.0199	VAV1
Cancer	proliferation	arrest in proliferation of bone cancer cell lines	0.0199	MDK
Cancer	proliferation	proliferation of glioblastoma cells	0.0394	SRC
Cancer	tumorigenesis	tumorigenesis of colon carcinoma	0.0199	SRC
Cancer	volume	volume of prostate cancer cell lines	0.0199	FASN
Cancer	colon carcinoma	colon carcinoma	0.0306	PTPN11, SRC
Cancer	apoptosis	apoptosis of tumor cell lines	0.0329	AMH, CALR, CD7, CYB5A, FASN, GDNF, HUWE1, JUND, LGALS3BP, MLL, NFKB2, PPP1R13L, PTMA, PTPN11, RTN4, SEMA3B, SPARC, SRC, TCF3, TMSB10, TNFRSF11B, TRAF2, VAV1
Cancer	apoptosis	apoptosis of ovarian cancer cell lines	0.0419	AMH, SPARC, TMSB10
Cancer	survival	survival of lung cancer cell lines	0.0348	NFKB2, SRC
Cancer	B-cell leukemia	B-cell leukemia	0.0393	PTPN11, TCF3
Cancer	adhesion	adhesion of pancreatic cancer cell lines	0.0394	MUC4
Cancer	aggregation	aggregation of pancreatic cancer cell lines	0.0394	MUC4
Cancer	anoikis	anoikis of colorectal cancer cell lines	0.0394	SRC
Cancer	anoikis	anoikis of lung cancer cell lines	0.0394	SRC
Cancer	cell-cell contact	cell-cell contact of prostate cancer cell lines	0.0394	FASN
Cancer	commitment	commitment of germ cell tumor cell lines	0.0394	MEOX1
Cancer	dissociation	dissociation of bladder cancer cell lines	0.0394	SRC
Cancer	formation	formation of endothelioma cell lines	0.0394	SRC
Cancer	formation	formation of prolactinoma	0.0394	PRLR
Cancer	growth	growth of acute myeloblastic leukemia cells	0.0394	GDNF
Cancer	growth	growth of lymphoma cell lines	0.0419	CALR, MLL, SFRS3
Cancer	quantity	quantity of bladder cancer cell lines	0.0394	LZTS1
Cancer	signaling	signaling of mammary tumor cells	0.0394	ITGA3
Cancer	size	size of pheochromocytoma cell lines	0.0394	S100A1
Cancer	cell death	cell death of tumor cell lines	0.0415	AMH, CALR, CD7, CYB5A, FASN, GDNF, HUWE1, JUND, LGALS3BP, MDK, MLL, NFKB2, PPP1R13L, PTMA, PTPN11, RTN4, SEMA3B, SMPD2, SPARC, SRC, TCF3, TMSB10, TNFRSF11B, TRAF2, VAV1
Cancer	cell cycle progression	cell cycle progression of leukemia cell lines	0.044	TCF3, VAV1
Cancer	colony formation	colony formation of tumor cell lines	0.0476	IRS1, LZTS1, MDK, MUC4, S100A1, SEMA3B, SPARC
Cellular Movement	cell movement	cell movement of pancreatic cancer cell lines	0.00149	GDNF, MUC4, SRC
Cellular Movement	cell movement	cell movement of cancer cells	0.04	GDNF, PGF, SPARC, SRC
Cellular Movement	chemoattraction	chemoattraction	0.00277	CCL20, GDNF, IL16, SEMA3B
Cellular Movement	chemoattraction	chemoattraction of T lymphocytes	0.00773	CCL20, IL16
Cellular Movement	chemoattraction	chemoattraction of eukaryotic cells	0.0159	CCL20, GDNF, IL16
Cellular Movement	chemoattraction	chemoattraction of pancreatic cancer cells	0.0199	GDNF
Cellular Movement	chemoattraction	chemoattraction of axons	0.0394	SEMA3B
Cellular Movement	chemoattraction	chemoattraction of GABAergic neurons	0.0394	GDNF
Cellular Movement	chemoattraction	chemoattraction of Langerhans cells	0.0394	CCL20
Cellular Movement	migration	migration of pancreatic cancer cell lines	0.0129	GDNF, SRC
Cellular Movement	migration	migration of pheochromocytoma cell lines	0.0199	SRC
Cellular Movement	chemotaxis	chemotaxis of naive B lymphocytes	0.0199	CCL20
Cellular Movement	chemotaxis	chemotaxis of natural killer T lymphocytes	0.0394	CCL20
Cellular Movement	haptotaxis	haptotaxis of colorectal cancer cell lines	0.0199	SRC
Cellular Movement	haptotaxis	haptotaxis of tumor cell lines	0.0306	MDK, SRC
Cellular Movement	localization	localization of osteoclast-like cells	0.0199	TNFRSF11B
Cellular Movement	chemorepulsion	chemorepulsion of sympathetic neurites	0.0394	SEMA3B
Cellular Movement	locomotion	locomotion of fibroblasts	0.0394	SRC
Cellular Movement	release	release of oocytes	0.0394	CGB
Endocrine System Disorders	cell movement	cell movement of pancreatic cancer cell lines	0.00149	GDNF, MUC4, SRC
Endocrine System Disorders	migration	migration of pancreatic cancer cell lines	0.0129	GDNF, SRC
Endocrine System Disorders	migration	migration of pheochromocytoma cell lines	0.0199	SRC
Endocrine System Disorders	chemoattraction	chemoattraction of pancreatic cancer cells	0.0199	GDNF
Endocrine System Disorders	adhesion	adhesion of pancreatic cancer cell lines	0.0394	MUC4
Endocrine System Disorders	aggregation	aggregation of pancreatic cancer cell lines	0.0394	MUC4
Endocrine System Disorders	hyperprolactinemia	hyperprolactinemia of mice	0.0394	PRLR
Endocrine System Disorders	hypocalcemia	hypocalcemia of rats	0.0394	PRLR
Endocrine System Disorders	regression	regression of x-zone of adrenal cortex	0.0394	CGB
Endocrine System Disorders	size	size of pheochromocytoma cell lines	0.0394	S100A1
Endocrine System Disorders	transformation	transformation of delta islet cells	0.0394	SRC
Cell-To-Cell Signaling and Interaction	binding	binding of lung cancer cells	0.0023	ITGA3, SEMA3B
Cell-To-Cell Signaling and Interaction	chemoattraction	chemoattraction of T lymphocytes	0.00773	CCL20, IL16
Cell-To-Cell Signaling and Interaction	chemoattraction	chemoattraction of eukaryotic cells	0.0159	CCL20, GDNF, IL16
Cell-To-Cell Signaling and Interaction	chemoattraction	chemoattraction of pancreatic cancer cells	0.0199	GDNF
Cell-To-Cell Signaling and Interaction	chemoattraction	chemoattraction of axons	0.0394	SEMA3B
Cell-To-Cell Signaling and Interaction	chemoattraction	chemoattraction of GABAergic neurons	0.0394	GDNF
Cell-To-Cell Signaling and Interaction	chemoattraction	chemoattraction of Langerhans cells	0.0394	CCL20
Cell-To-Cell Signaling and Interaction	activation	activation of osteoclast-like cells	0.0199	SRC
Cell-To-Cell Signaling and Interaction	activation	activation of ova	0.0199	PLCZ1
Cell-To-Cell Signaling and Interaction	adhesion	adhesion of cortical neurons	0.0199	ITGA3
Cell-To-Cell Signaling and Interaction	adhesion	adhesion of memory T lymphocytes	0.0394	CCL20
Cell-To-Cell Signaling and Interaction	adhesion	adhesion of mesothelial cells	0.0394	ITGA3
Cell-To-Cell Signaling and Interaction	adhesion	adhesion of pancreatic cancer cell lines	0.0394	MUC4
Cell-To-Cell Signaling and Interaction	adhesion	adhesion of radial glial cells	0.0394	ITGA3
Cell-To-Cell Signaling and Interaction	innervation	innervation of neuromuscular junctions	0.0199	GDNF
Cell-To-Cell Signaling and Interaction	recovery	recovery of synapse	0.0199	SNAP29
Cell-To-Cell Signaling and Interaction	stabilization	stabilization of cell-cell contacts	0.0199	SRC
Cell-To-Cell Signaling and Interaction	joining	joining of cells	0.0306	DBN1, PTPN11
Cell-To-Cell Signaling and Interaction	attachment	attachment of T lymphocytes	0.0394	VAV1
Cell-To-Cell Signaling and Interaction	cell-cell contact	cell-cell contact of prostate cancer cell lines	0.0394	FASN
Cell-To-Cell Signaling and Interaction	detachment	detachment of podocytes	0.0394	ITGA3
Cell-To-Cell Signaling and Interaction	dissociation	dissociation of bladder cancer cell lines	0.0394	SRC
Cell-To-Cell Signaling and Interaction	response	response of Th2 lymphocytes	0.0394	TRAF2
Cell-To-Cell Signaling and Interaction	signaling	signaling of mammary tumor cells	0.0394	ITGA3
Cell-To-Cell Signaling and Interaction	synapsis	synapsis of dorsal horn cells	0.0394	GDNF
Post-Translational Modification	lipoylation	lipoylation of protein	0.0023	NNAT, ST3GAL6
Post-Translational Modification	binding	binding of trastuzumab	0.0199	MUC4
Post-Translational Modification	sialylation	sialylation of glycoprotein	0.0199	ST3GAL6
Post-Translational Modification	modification	modification of glutamine family amino acid	0.0228	P4HA1, PRMT1
Respiratory Disease	binding	binding of lung cancer cells	0.0023	ITGA3, SEMA3B
Respiratory Disease	calcification	calcification of lung	0.0199	TNFRSF11B
Respiratory Disease	calcification	calcification of trachea	0.0199	TNFRSF11B
Respiratory Disease	sarcoidosis	sarcoidosis of organism	0.0199	IL16
Respiratory Disease	tuberculosis	tuberculosis of organism	0.0199	IL16
Respiratory Disease	survival	survival of lung cancer cell lines	0.0348	NFKB2, SRC
Respiratory Disease	anoikis	anoikis of lung cancer cell lines	0.0394	SRC
Cell Morphology	transformation	transformation of blood cells	0.00239	JUNB, MLL, SRC
Cell Morphology	transformation	transformation of leukocytes	0.0159	JUNB, MLL
Cell Morphology	transformation	transformation of mesangial cells	0.0199	SRC
Cell Morphology	transformation	transformation of myoblasts	0.0199	SRC
Cell Morphology	transformation	transformation of delta islet cells	0.0394	SRC
Cell Morphology	transformation	transformation of erythroblasts	0.0394	SRC
Cell Morphology	transformation	transformation of hematopoietic progenitor cells	0.0394	MLL
Cell Morphology	transformation	transformation of hepatoma cell lines	0.0394	SRC
Cell Morphology	transformation	transformation of myeloid progenitor cells	0.0394	MLL
Cell Morphology	transformation	transformation of lymphatic system cells	0.0488	JUNB, MLL
Cell Morphology	remodeling	remodeling of actin filaments	0.00378	DBN1, EPS8L2
Cell Morphology	remodeling	remodeling of cytoskeleton	0.0306	IRS1, SRC
Cell Morphology	elongation	elongation of plasma membrane projections	0.00901	ESPN, ITGA3, JUNB
Cell Morphology	elongation	elongation of actin bundles	0.0199	ESPN
Cell Morphology	elongation	elongation of microvilli	0.0394	ESPN
Cell Morphology	sprouting	sprouting of neurites	0.0159	GDNF, RTN4
Cell Morphology	sprouting	sprouting of corticospinal neurons	0.0199	RTN4
Cell Morphology	sprouting	sprouting of dendrites	0.0199	GDNF
Cell Morphology	mineralization	mineralization of calvarial cells	0.0199	SRC
Cell Morphology	morphogenesis	morphogenesis of B lymphocytes	0.0199	NFKB2
Cell Morphology	morphogenesis	morphogenesis of cells	0.0479	BAIAP2, CDC42EP2, CDC42SE2, GRLF1, HLXB9, ITGA3, NFKB2, PTPN11, RTN4, SH2B1, SPARC, SRC, ZYX
Cell Morphology	morphology	morphology of collagen fibrils	0.0199	COL5A1
Cell Morphology	morphology	morphology of GABAergic neurons	0.0199	GDNF
Cell Morphology	morphology	morphology of mesangial cells	0.0199	SPARC
Cell Morphology	morphology	morphology of neurons	0.0306	GDNF, RTN4
Cell Morphology	morphology	morphology of delta islet cells	0.0394	SRC
Cell Morphology	morphology	morphology of myoblasts	0.0394	ATP6V0C
Cell Morphology	permeability	permeability of sarcolemma	0.0199	SGCA
Cell Morphology	projection	projection of motor axons	0.0199	RTN4
Cell Morphology	projection	projection of sensory axons	0.0199	RTN4
Cell Morphology	projection	projection of motor neurons	0.0394	HLXB9
Cell Morphology	size	size of bone cell lines	0.0199	IRS1
Cell Morphology	size	size of leukocyte cell lines	0.0394	IRS1
Cell Morphology	size	size of pheochromocytoma cell lines	0.0394	S100A1
Cell Morphology	transmembrane potential	transmembrane potential of astrocytes	0.0199	SRC
Cell Morphology	vacuolation	vacuolation of lens fiber cells	0.0199	SPARC
Cell Morphology	volume	volume of prostate cancer cell lines	0.0199	FASN
Cell Morphology	ruffling	ruffling	0.0249	ARHGEF7, BAIAP2, IRS1, SRC
Cell Morphology	shape change	shape change	0.0299	ARHGEF7, BAIAP2, CDC42EP2, CDC42SE2, GDNF, GRLF1, HLXB9, IRS1, ITGA3, PTPN11, RTN4, SPARC, SRC, ZYX
Cell Morphology	shape change	shape change of neurons	0.0393	HLXB9, RTN4
Cell Morphology	branching	branching of epithelial cells	0.0348	GDNF, PRLR
Cell Morphology	branching	branching of ureteric bud cells	0.0394	GDNF
Cell Morphology	arborization	arborization of neurons	0.0394	GDNF
Cell Morphology	cell spreading	cell spreading of keratinocytes	0.0394	ITGA3
Cell Morphology	length	length of dendritic spines	0.0394	DBN1
Cell Morphology	tubulation	tubulation of endothelial cells	0.044	ANGPTL4, SRC
Cellular Growth and Proliferation	growth	growth of cells	0.00244	AMH, ARF1, ATP5G1, BAT2D1, BMP1, CALR, CDC16, CSNK2B, DBN1, FADS2, FASN, GDNF, GOLGA2, HDGF, HMGN1, ILF3, IRS1, ITGA3, JUNB, JUND, KIF20A, LZTS1, MLL, MUC4, NEU1, NFKB2, PGF, PIM2, PREB, PTMA, PTPN11, S100A1, SEMA3B, SFRS3, SH2B1, SMPD2, SPARC, SRC, TCF3, TMSB10, TNK1, TRAF2, TRO, USP9X, VAV1, ZYX
Cellular Growth and Proliferation	growth	growth of acute myeloblastic leukemia cells	0.0394	GDNF
Cellular Growth and Proliferation	growth	growth of lymphoma cell lines	0.0419	CALR, MLL, SFRS3
Cellular Growth and Proliferation	formation	formation of T lymphocytes	0.0129	PTPN11, TCF3
Cellular Growth and Proliferation	formation	formation of lobulo-alveolar bud cells	0.0199	PRLR
Cellular Growth and Proliferation	formation	formation of endothelioma cell lines	0.0394	SRC
Cellular Growth and Proliferation	proliferation	proliferation of osteoclasts	0.0129	JUNB, TNFRSF11B
Cellular Growth and Proliferation	proliferation	proliferation of osteocytes	0.0176	JUNB, SRC, TNFRSF11B
Cellular Growth and Proliferation	proliferation	arrest in proliferation of bone cancer cell lines	0.0199	MDK
Cellular Growth and Proliferation	proliferation	proliferation of thymic epithelial cells	0.0199	PRLR
Cellular Growth and Proliferation	proliferation	proliferation of glioblastoma cells	0.0394	SRC
Cellular Growth and Proliferation	colony formation	colony formation of connective tissue cells	0.0193	JUNB, JUND, MLL
Cellular Growth and Proliferation	colony formation	colony formation of fibroblasts	0.044	JUNB, JUND
Cellular Growth and Proliferation	colony formation	colony formation of tumor cell lines	0.0476	IRS1, LZTS1, MDK, MUC4, S100A1, SEMA3B, SPARC
Cellular Growth and Proliferation	hypertrophy	hypertrophy of motor neurons	0.0199	GDNF
Molecular Transport	transport	transport of protein	0.00286	AP3D1, ARCN1, ARF1, CALR, KDELR1, PTPN11, RAB10, RAB13, TOMM40
Molecular Transport	transport	transport of creatine	0.0199	SLC6A8
Molecular Transport	transport	transport of sulfinpyrazone	0.0394	ABCC2
Molecular Transport	accumulation	accumulation of thromboxane B2	0.0199	SRC
Molecular Transport	accumulation	accumulation of reactive oxygen species	0.0393	TRAF2, TRAF5
Molecular Transport	export	export of vinblastine	0.0199	ABCC2
Molecular Transport	export	export of glutathione	0.0394	ABCC2
Molecular Transport	localization	localization of oleic acid	0.0199	CRAT
Molecular Transport	mobilization	mobilization of triacylglycerol	0.0199	APOB
Molecular Transport	quantity	quantity of UDP-D-glucose	0.0199	UGP2
Molecular Transport	uptake	uptake of creatine	0.0199	SLC6A8
Molecular Transport	nuclear export	nuclear export of protein	0.0228	CALR, PTPN11
Molecular Transport	release	release of calcium	0.0247	CALR, IRS1, PLCZ1, S100A1, SRC, TNFRSF11B, VAV1
Molecular Transport	co-transport	co-transport of glutathione	0.0394	ABCC2
Molecular Transport	cycling	cycling of calcium	0.0394	S100A1
Protein Trafficking	transport	transport of protein	0.00286	AP3D1, ARCN1, ARF1, CALR, KDELR1, PTPN11, RAB10, RAB13, TOMM40
Protein Trafficking	nuclear export	nuclear export of protein	0.0228	CALR, PTPN11
Protein Trafficking	targeting	targeting of protein	0.0328	CALR, PEX19, PTPN11, SEC63
Cell Death	necrosis	necrosis of fibroblasts	0.00378	TRAF2, TRAF5
Cell Death	survival	survival of nervous tissue cell lines	0.0102	GDNF, PPP1R13L
Cell Death	survival	survival of sperm	0.0199	APOB
Cell Death	survival	survival of lung cancer cell lines	0.0348	NFKB2, SRC
Cell Death	survival	survival of dorsal root ganglion cells	0.0394	GDNF
Cell Death	survival	survival of enteric neurons	0.0394	GDNF
Cell Death	apoptosis	apoptosis of myenteric ganglion cells	0.0199	GDNF
Cell Death	apoptosis	apoptosis of nervous tissue cell lines	0.0272	GDNF, PPP1R13L, SMPD2
Cell Death	apoptosis	apoptosis of tumor cell lines	0.0329	AMH, CALR, CD7, CYB5A, FASN, GDNF, HUWE1, JUND, LGALS3BP, MLL, NFKB2, PPP1R13L, PTMA, PTPN11, RTN4, SEMA3B, SPARC, SRC, TCF3, TMSB10, TNFRSF11B, TRAF2, VAV1
Cell Death	apoptosis	apoptosis of ovarian cancer cell lines	0.0419	AMH, SPARC, TMSB10
Cell Death	cell viability	cell viability of peripheral blood mononuclear leukocytes	0.0199	APOB
Cell Death	recovery	recovery of axons	0.0199	RTN4
Cell Death	anoikis	anoikis of colorectal cancer cell lines	0.0394	SRC
Cell Death	anoikis	anoikis of lung cancer cell lines	0.0394	SRC
Cell Death	cell death	cell death of tumor cell lines	0.0415	AMH, CALR, CD7, CYB5A, FASN, GDNF, HUWE1, JUND, LGALS3BP, MDK, MLL, NFKB2, PPP1R13L, PTMA, PTPN11, RTN4, SEMA3B, SMPD2, SPARC, SRC, TCF3, TMSB10, TNFRSF11B, TRAF2, VAV1
Cellular Assembly and Organization	remodeling	remodeling of actin filaments	0.00378	DBN1, EPS8L2
Cellular Assembly and Organization	remodeling	remodeling of cytoskeleton	0.0306	IRS1, SRC
Cellular Assembly and Organization	formation	formation of actin bundles	0.00428	BAIAP2, ESPN, ZYX
Cellular Assembly and Organization	formation	formation of apoptosome	0.0199	PTMA
Cellular Assembly and Organization	formation	formation of cellular protrusions	0.0376	ARHGEF7, GDNF, ITGA3, SRC, VAV1
Cellular Assembly and Organization	formation	formation of central supramolecular activation cluster	0.0394	VAV1
Cellular Assembly and Organization	formation	formation of ruffled borders	0.0394	SRC
Cellular Assembly and Organization	sprouting	sprouting of neurites	0.0159	GDNF, RTN4
Cellular Assembly and Organization	sprouting	sprouting of dendrites	0.0199	GDNF
Cellular Assembly and Organization	assembly	assembly of peroxisome membrane	0.0199	PEX19
Cellular Assembly and Organization	assembly	assembly of endoplasmic reticulum	0.0394	NSFL1C
Cellular Assembly and Organization	cell movement	cell movement of actin filaments	0.0199	DBN1
Cellular Assembly and Organization	development	development of sperm tail	0.0199	JUND
Cellular Assembly and Organization	development	development of reticular neve endings	0.0394	GDNF
Cellular Assembly and Organization	development	development of sperm head	0.0394	JUND
Cellular Assembly and Organization	elongation	elongation of actin bundles	0.0199	ESPN
Cellular Assembly and Organization	elongation	elongation of microvilli	0.0394	ESPN
Cellular Assembly and Organization	exocytosis	exocytosis of cytotoxic granule	0.0199	VAV1
Cellular Assembly and Organization	growth	growth of neurite branches	0.0199	GDNF
Cellular Assembly and Organization	morphology	morphology of collagen fibrils	0.0199	COL5A1
Cellular Assembly and Organization	organization	organization of postsynaptic membrane	0.0199	GDNF
Cellular Assembly and Organization	permeability	permeability of sarcolemma	0.0199	SGCA
Cellular Assembly and Organization	projection	projection of motor axons	0.0199	RTN4
Cellular Assembly and Organization	projection	projection of sensory axons	0.0199	RTN4
Cellular Assembly and Organization	recruitment	recruitment of actin cytoskeleton	0.0199	VAV1
Cellular Assembly and Organization	removal	removal of DNA lesion	0.0199	HMGN1
Cellular Assembly and Organization	stabilization	stabilization of cell-cell contacts	0.0199	SRC
Cellular Assembly and Organization	translocation	translocation of actin filaments	0.0199	MYH14
Cellular Assembly and Organization	translocation	translocation of membrane rafts	0.0199	VAV1
Cellular Assembly and Organization	alignment	alignment of chromosomes	0.0265	CNAP1, HCFC1
Cellular Assembly and Organization	segregation	segregation of chromosomes	0.0295	BRRN1, CNAP1, HCFC1
Cellular Assembly and Organization	binding	binding of membrane skeleton	0.0394	RHAG
Cellular Assembly and Organization	fusion	fusion of Golgi membranes	0.0394	NSFL1C
Connective Tissue Disorders	necrosis	necrosis of fibroblasts	0.00378	TRAF2, TRAF5
Connective Tissue Disorders	compression fracture	compression fracture of vertebrae	0.0199	TNFRSF11B
Connective Tissue Disorders	loss	loss of cartilage tissue	0.0199	TNFRSF11B
Connective Tissue Disorders	erosion	arrest in erosion of bone	0.0394	TNFRSF11B
Connective Tissue Disorders	synovitis	synovitis of organism	0.0394	IL16
Cell Cycle	G2 phase	G2 phase of connective tissue cells	0.00428	HMGN1, IRS1, JUNB
Cell Cycle	G2 phase	G2 phase of eukaryotic cells	0.0222	FASN, HMGN1, IRS1, JUNB, LZTS1, PTPN11
Cell Cycle	G2 phase	G2 phase of fibroblasts	0.0348	HMGN1, JUNB
Cell Cycle	G2/M phase transition	G2/M phase transition of connective tissue cells	0.0192	IRS1, JUNB
Cell Cycle	G2/M phase transition	delay in G2/M phase transition of fibroblasts	0.0199	JUNB
Cell Cycle	G2/M phase transition	initiation of G2/M phase transition of brown adipocytes	0.0394	IRS1
Cell Cycle	anaphase	entry into anaphase of cervical cancer cell lines	0.0199	CNAP1
Cell Cycle	cell cycle progression	initiation of cell cycle progression of fibroblast cell lines	0.0199	CSNK2B
Cell Cycle	cell cycle progression	cell cycle progression of leukemia cell lines	0.044	TCF3, VAV1
Cell Cycle	G0/G1 phase transition	arrest in G0/G1 phase transition of kidney cell lines	0.0199	IL16
Cell Cycle	mid S phase	arrest in mid S phase of fibroblast cell lines	0.0199	SRC
Cell Cycle	mitogenesis	mitogenesis of chondrocytes	0.0199	IRS1
Cell Cycle	mitogenesis	mitogenesis of kidney cancer cell lines	0.0199	MDK
Cell Cycle	segregation	segregation of chromosomes	0.0295	BRRN1, CNAP1, HCFC1
Cell Cycle	G2/M phase	G2/M phase of fibroblasts	0.0394	HMGN1
Cell Cycle	S phase	initiation of S phase of brown adipocytes	0.0394	IRS1
Cell Cycle	S phase	S phase of fibroblast cell lines	0.0475	IRS1, PTPN11, SRC
Cell Cycle	synapsis	synapsis of dorsal horn cells	0.0394	GDNF
Organ Development	development	development of ovary	0.00428	AMH, SH2B1, SRC
Organ Development	development	development of lens capsule	0.0199	SPARC
Organ Development	development	development of septum	0.0394	ADAM19 (includes EG:8728)
Organ Development	formation	formation of aortic valve	0.0199	ADAM19 (includes EG:8728)
Organ Development	formation	formation of pulmonary valve	0.0199	ADAM19 (includes EG:8728)
Organ Development	outgrowth	outgrowth of mammary lobuloalveolar unit	0.0199	PRLR
Organ Development	morphogenesis	morphogenesis of heart	0.0306	ADAM19 (includes EG:8728), IFT52
Organ Development	angiogenesis	angiogenesis of heart	0.0394	PGF
Reproductive System Development and Function	development	development of ovary	0.00428	AMH, SH2B1, SRC
Reproductive System Development and Function	quantity	quantity of oocytes	0.0102	CGB, ZP2
Reproductive System Development and Function	quantity	quantity of germ cells	0.0481	APOB, CGB, GDNF, ZP2
Reproductive System Development and Function	activation	activation of ova	0.0199	PLCZ1
Reproductive System Development and Function	differentiation	differentiation of Leydig precursor cells	0.0199	AMH
Reproductive System Development and Function	formation	formation of lobulo-alveolar bud cells	0.0199	PRLR
Reproductive System Development and Function	outgrowth	outgrowth of mammary lobuloalveolar unit	0.0199	PRLR
Reproductive System Development and Function	secretion	secretion of breast milk	0.0199	PRLR
Reproductive System Development and Function	survival	survival of sperm	0.0199	APOB
Reproductive System Development and Function	cytostasis	cytostasis of gonadal cell lines	0.0394	CSNK2B
Reproductive System Development and Function	mating	mating of mice	0.0394	CGB
Reproductive System Development and Function	release	release of oocytes	0.0394	CGB
Reproductive System Development and Function	implantation	implantation of embryo	0.0488	PRLR, TRO
Developmental Disorder	osteopetrosis	osteopetrosis of mice	0.00506	NFKB2, SRC, TNFRSF11B
Developmental Disorder	Currarino syndrome	Currarino syndrome	0.0199	HLXB9
Developmental Disorder	Noonan's syndrome	Noonan's syndrome	0.0199	PTPN11
Developmental Disorder	Sutherland-Haan syndrome	Sutherland-Haan syndrome	0.0394	PQBP1 (includes EG:10084)
Genetic Disorder	osteopetrosis	osteopetrosis of mice	0.00506	NFKB2, SRC, TNFRSF11B
Genetic Disorder	adhalinopathy	adhalinopathy	0.0199	SGCA
Genetic Disorder	chylomicronemia	chylomicronemia of mice	0.0199	APOB
Genetic Disorder	Currarino syndrome	Currarino syndrome	0.0199	HLXB9
Genetic Disorder	Dubin-Johnson syndrome	Dubin-Johnson syndrome	0.0199	ABCC2
Genetic Disorder	Ehlers-Danlos syndrome, type II	Ehlers-Danlos syndrome, type II	0.0199	COL5A1
Genetic Disorder	familial defective apo b-100	familial defective apo b-100	0.0199	APOB
Genetic Disorder	long QT syndrome 5	long QT syndrome 5	0.0199	KCNE1
Genetic Disorder	Noonan's syndrome	Noonan's syndrome	0.0199	PTPN11
Genetic Disorder	rigid spine syndrome	rigid spine syndrome	0.0199	SEPN1
Genetic Disorder	severe childhood autosomal recessive muscular dystrophy	severe childhood autosomal recessive muscular dystrophy	0.0199	SGCA
Genetic Disorder	sialidosis, type I	sialidosis, type I	0.0199	NEU1
Genetic Disorder	sialidosis, type II	sialidosis, type II	0.0199	NEU1
Genetic Disorder	VLCAD deficiency	VLCAD deficiency	0.0199	ACADVL
Genetic Disorder	dentinogenesis imperfecta Shields, type II	dentinogenesis imperfecta Shields, type II	0.0394	ENAM
Genetic Disorder	Jervell and Lange-Nielsen syndrome	Jervell and Lange-Nielsen syndrome	0.0394	KCNE1
Genetic Disorder	Rh deficiency syndrome	Rh deficiency syndrome	0.0394	RHAG
Genetic Disorder	Sutherland-Haan syndrome	Sutherland-Haan syndrome	0.0394	PQBP1 (includes EG:10084)
Genetic Disorder	Walker-Warburg syndrome	Walker-Warburg syndrome	0.0394	POMT1
Skeletal and Muscular Disorders	osteopetrosis	osteopetrosis of mice	0.00506	NFKB2, SRC, TNFRSF11B
Skeletal and Muscular Disorders	adhalinopathy	adhalinopathy	0.0199	SGCA
Skeletal and Muscular Disorders	collapse	collapse of epiphysis	0.0199	TNFRSF11B
Skeletal and Muscular Disorders	compression fracture	compression fracture of vertebrae	0.0199	TNFRSF11B
Skeletal and Muscular Disorders	destruction	destruction of cortical bone	0.0199	TNFRSF11B
Skeletal and Muscular Disorders	destruction	destruction of growth plate	0.0199	TNFRSF11B
Skeletal and Muscular Disorders	destruction	destruction of trabecula	0.0199	TNFRSF11B
Skeletal and Muscular Disorders	loss	loss of cartilage tissue	0.0199	TNFRSF11B
Skeletal and Muscular Disorders	loss	loss of cortical bone	0.0199	TNFRSF11B
Skeletal and Muscular Disorders	proliferation	arrest in proliferation of bone cancer cell lines	0.0199	MDK
Skeletal and Muscular Disorders	rigid spine syndrome	rigid spine syndrome	0.0199	SEPN1
Skeletal and Muscular Disorders	severe childhood autosomal recessive muscular dystrophy	severe childhood autosomal recessive muscular dystrophy	0.0199	SGCA
Skeletal and Muscular Disorders	transformation	transformation of myoblasts	0.0199	SRC
Skeletal and Muscular Disorders	osteopenia	osteopenia of mice	0.0265	SPARC, TNFRSF11B
Skeletal and Muscular Disorders	erosion	arrest in erosion of bone	0.0394	TNFRSF11B
Cellular Development	immortalization	immortalization of leukocytes	0.00773	MLL, TCF3
Cellular Development	immortalization	immortalization of lymphatic system cells	0.00773	MLL, TCF3
Cellular Development	differentiation	differentiation of Leydig precursor cells	0.0199	AMH
Cellular Development	differentiation	differentiation of fibroblasts	0.0393	IRS1, PTPN11
Cellular Development	differentiation	differentiation of nervous tissue cell lines	0.0393	IRS1, SRC
Cellular Development	differentiation	differentiation of GABAergic neurons	0.0394	GDNF
Cellular Development	hypertrophy	hypertrophy of motor neurons	0.0199	GDNF
Cellular Development	maturation	maturation of Purkinje cells	0.0199	GDNF
Cellular Development	morphogenesis	morphogenesis of B lymphocytes	0.0199	NFKB2
Cellular Development	morphogenesis	morphogenesis of cells	0.0479	BAIAP2, CDC42EP2, CDC42SE2, GRLF1, HLXB9, ITGA3, NFKB2, PTPN11, RTN4, SH2B1, SPARC, SRC, ZYX
Cellular Development	development	development of cardiomyocytes	0.0394	PTPN11
Cellular Development	development	development of visceral motor neurons	0.0394	HLXB9
Cellular Development	tubulation	tubulation of endothelial cells	0.044	ANGPTL4, SRC
Hematological Disease	immortalization	immortalization of leukocytes	0.00773	MLL, TCF3
Hematological Disease	transformation	transformation of leukocytes	0.0159	JUNB, MLL
Hematological Disease	transformation	transformation of erythroblasts	0.0394	SRC
Hematological Disease	transformation	transformation of hematopoietic progenitor cells	0.0394	MLL
Hematological Disease	transformation	transformation of myeloid progenitor cells	0.0394	MLL
Hematological Disease	hypobetalipoproteinemia	hypobetalipoproteinemia of mice	0.0199	APOB
Hematological Disease	oxidative stress	oxidative stress of leukemia cell lines	0.0199	VAV1
Hematological Disease	B-cell leukemia	B-cell leukemia	0.0393	PTPN11, TCF3
Hematological Disease	growth	growth of acute myeloblastic leukemia cells	0.0394	GDNF
Hematological Disease	hypocalcemia	hypocalcemia of rats	0.0394	PRLR
Hematological Disease	Rh deficiency syndrome	Rh deficiency syndrome	0.0394	RHAG
Hematological Disease	cell cycle progression	cell cycle progression of leukemia cell lines	0.044	TCF3, VAV1
Hematological System Development and Function	chemoattraction	chemoattraction of T lymphocytes	0.00773	CCL20, IL16
Hematological System Development and Function	chemoattraction	chemoattraction of Langerhans cells	0.0394	CCL20
Hematological System Development and Function	formation	formation of T lymphocytes	0.0129	PTPN11, TCF3
Hematological System Development and Function	chemotaxis	chemotaxis of naive B lymphocytes	0.0199	CCL20
Hematological System Development and Function	chemotaxis	chemotaxis of natural killer T lymphocytes	0.0394	CCL20
Hematological System Development and Function	morphogenesis	morphogenesis of B lymphocytes	0.0199	NFKB2
Hematological System Development and Function	adhesion	adhesion of memory T lymphocytes	0.0394	CCL20
Hematological System Development and Function	attachment	attachment of T lymphocytes	0.0394	VAV1
Hematological System Development and Function	function	function of helper T lymphocytes	0.0394	VAV1
Hematological System Development and Function	response	response of Th2 lymphocytes	0.0394	TRAF2
Hematological System Development and Function	size	size of leukocyte cell lines	0.0394	IRS1
Immune Response	chemoattraction	chemoattraction of T lymphocytes	0.00773	CCL20, IL16
Immune Response	chemoattraction	chemoattraction of Langerhans cells	0.0394	CCL20
Immune Response	antibody-dependent cell-mediated cytotoxic reaction	antibody-dependent cell-mediated cytotoxic reaction of natural killer T lymphocytes	0.0199	VAV1
Immune Response	antiviral response	antiviral response of mice	0.0199	VAV1
Immune Response	chemotaxis	chemotaxis of naive B lymphocytes	0.0199	CCL20
Immune Response	chemotaxis	chemotaxis of natural killer T lymphocytes	0.0394	CCL20
Immune Response	turnover	turnover of Langerhans cells	0.0199	CCL20
Immune Response	function	function of helper T lymphocytes	0.0394	VAV1
Immune Response	graft-vs-leukemia effect	graft-vs-leukemia effect of mice	0.0394	SIGLEC1
Immune Response	response	response of Th2 lymphocytes	0.0394	TRAF2
Immunological Disease	immortalization	immortalization of leukocytes	0.00773	MLL, TCF3
Immunological Disease	immortalization	immortalization of lymphatic system cells	0.00773	MLL, TCF3
Immunological Disease	transformation	transformation of leukocytes	0.0159	JUNB, MLL
Immunological Disease	transformation	transformation of myeloid progenitor cells	0.0394	MLL
Immunological Disease	transformation	transformation of lymphatic system cells	0.0488	JUNB, MLL
Immunological Disease	allergic contact dermatitis	allergic contact dermatitis of organism	0.0199	IL16
Immunological Disease	growth	growth of lymphoma cell lines	0.0419	CALR, MLL, SFRS3
Organismal Injury and Abnormalities	regression	regression of tissue	0.00773	AMH, CGB
Organismal Injury and Abnormalities	development	development of umbilical hernia	0.0199	CALR
Organismal Injury and Abnormalities	early-onset severe lipoatrophy	early-onset severe lipoatrophy of mice	0.0394	IRS1
Organismal Injury and Abnormalities	stenosis	stenosis of cardiac valve	0.0394	ADAM19 (includes EG:8728)
Organismal Injury and Abnormalities	atrophy	atrophy of mice	0.0488	CGB, IRS1
Nervous System Development and Function	survival	survival of nervous tissue cell lines	0.0102	GDNF, PPP1R13L
Nervous System Development and Function	survival	survival of dorsal root ganglion cells	0.0394	GDNF
Nervous System Development and Function	survival	survival of enteric neurons	0.0394	GDNF
Nervous System Development and Function	sprouting	sprouting of neurites	0.0159	GDNF, RTN4
Nervous System Development and Function	sprouting	sprouting of corticospinal neurons	0.0199	RTN4
Nervous System Development and Function	sprouting	sprouting of dendrites	0.0199	GDNF
Nervous System Development and Function	adhesion	adhesion of cortical neurons	0.0199	ITGA3
Nervous System Development and Function	adhesion	adhesion of radial glial cells	0.0394	ITGA3
Nervous System Development and Function	development	development of submandibular ganglion	0.0199	GDNF
Nervous System Development and Function	development	development of otic ganglion	0.0394	GDNF
Nervous System Development and Function	development	development of reticular neve endings	0.0394	GDNF
Nervous System Development and Function	development	development of septum	0.0394	ADAM19 (includes EG:8728)
Nervous System Development and Function	development	development of sphenopalatine ganglion	0.0394	GDNF
Nervous System Development and Function	development	development of visceral motor neurons	0.0394	HLXB9
Nervous System Development and Function	growth	growth of neurite branches	0.0199	GDNF
Nervous System Development and Function	innervation	innervation of blood vessel	0.0199	GDNF
Nervous System Development and Function	innervation	innervation of neuromuscular junctions	0.0199	GDNF
Nervous System Development and Function	maturation	maturation of Purkinje cells	0.0199	GDNF
Nervous System Development and Function	morphology	morphology of GABAergic neurons	0.0199	GDNF
Nervous System Development and Function	morphology	morphology of neurons	0.0306	GDNF, RTN4
Nervous System Development and Function	organization	organization of postsynaptic membrane	0.0199	GDNF
Nervous System Development and Function	packing density	packing density of neurons	0.0199	GDNF
Nervous System Development and Function	phase resetting	phase resetting of mice	0.0199	OPN4
Nervous System Development and Function	projection	projection of motor axons	0.0199	RTN4
Nervous System Development and Function	projection	projection of sensory axons	0.0199	RTN4
Nervous System Development and Function	projection	projection of motor neurons	0.0394	HLXB9
Nervous System Development and Function	recovery	recovery of axons	0.0199	RTN4
Nervous System Development and Function	transmembrane potential	transmembrane potential of astrocytes	0.0199	SRC
Nervous System Development and Function	differentiation	differentiation of nervous tissue cell lines	0.0393	IRS1, SRC
Nervous System Development and Function	differentiation	differentiation of GABAergic neurons	0.0394	GDNF
Nervous System Development and Function	arborization	arborization of neurons	0.0394	GDNF
Nervous System Development and Function	chemoattraction	chemoattraction of axons	0.0394	SEMA3B
Nervous System Development and Function	chemorepulsion	chemorepulsion of sympathetic neurites	0.0394	SEMA3B
Nervous System Development and Function	length	length of dendritic spines	0.0394	DBN1
Nervous System Development and Function	light sensitivity	light sensitivity of retinal ganglion cells	0.0394	OPN4
Nervous System Development and Function	quantity	quantity of GABAergic neurons	0.0394	GDNF
Nervous System Development and Function	synapsis	synapsis of dorsal horn cells	0.0394	GDNF
Tissue Morphology	quantity	quantity of oocytes	0.0102	CGB, ZP2
Tissue Morphology	quantity	quantity of osteocytes	0.0149	JUNB, NFKB2, SPARC, TNFRSF11B
Tissue Morphology	quantity	quantity of lung bud	0.0199	AMH
Tissue Morphology	quantity	quantity of osteoclasts	0.0318	JUNB, SPARC, TNFRSF11B
Tissue Morphology	quantity	quantity of GABAergic neurons	0.0394	GDNF
Tissue Morphology	quantity	quantity of connective tissue cells	0.0454	GDNF, JUNB, NFKB2, SPARC, TNFRSF11B
Tissue Morphology	quantity	quantity of germ cells	0.0481	APOB, CGB, GDNF, ZP2
Tissue Morphology	quantity	quantity of osteoblasts	0.0488	NFKB2, SPARC
Tissue Morphology	collapse	collapse of epiphysis	0.0199	TNFRSF11B
Tissue Morphology	destruction	destruction of cortical bone	0.0199	TNFRSF11B
Tissue Morphology	destruction	destruction of growth plate	0.0199	TNFRSF11B
Tissue Morphology	destruction	destruction of trabecula	0.0199	TNFRSF11B
Tissue Morphology	diameter	diameter of dorsal aorta	0.0199	KRIT1
Tissue Morphology	disruption	disruption of adhesions	0.0199	SPARC
Tissue Morphology	enlargement	enlargement of dorsal aorta	0.0199	KRIT1
Tissue Morphology	enlargement	enlargement of vascular tissue	0.0199	PGF
Tissue Morphology	loss	loss of cartilage tissue	0.0199	TNFRSF11B
Tissue Morphology	loss	loss of cortical bone	0.0199	TNFRSF11B
Tissue Morphology	morphology	morphology of mullerian duct	0.0199	AMH
Tissue Morphology	width	width of medullary cavity	0.0199	TNFRSF11B
Tissue Morphology	erosion	arrest in erosion of bone	0.0394	TNFRSF11B
Tissue Morphology	mass	mass of muscle	0.044	IRS1, SGCA
Connective Tissue Development and Function	proliferation	proliferation of osteoclasts	0.0129	JUNB, TNFRSF11B
Connective Tissue Development and Function	bone mineral density	bone mineral density of bone	0.0144	CGB, PRLR, TNFRSF11B
Connective Tissue Development and Function	bone mineral density	bone mineral density of femur	0.0228	PRLR, TNFRSF11B
Connective Tissue Development and Function	bone mineral density	bone mineral density of tibia	0.0394	TNFRSF11B
Connective Tissue Development and Function	bone mineral density	bone mineral density of trabecular bone	0.0394	TNFRSF11B
Connective Tissue Development and Function	quantity	quantity of osteocytes	0.0149	JUNB, NFKB2, SPARC, TNFRSF11B
Connective Tissue Development and Function	quantity	quantity of osteoclasts	0.0318	JUNB, SPARC, TNFRSF11B
Connective Tissue Development and Function	quantity	quantity of connective tissue cells	0.0454	GDNF, JUNB, NFKB2, SPARC, TNFRSF11B
Connective Tissue Development and Function	quantity	quantity of osteoblasts	0.0488	NFKB2, SPARC
Connective Tissue Development and Function	activation	activation of osteoclast-like cells	0.0199	SRC
Connective Tissue Development and Function	activation	activation of synovial fluid	0.0199	IL16
Connective Tissue Development and Function	apposition	apposition of vertebrae	0.0199	TNFRSF11B
Connective Tissue Development and Function	cell cycle progression	initiation of cell cycle progression of fibroblast cell lines	0.0199	CSNK2B
Connective Tissue Development and Function	deposition	deposition of subcutaneous fat	0.0199	SPARC
Connective Tissue Development and Function	G2/M phase transition	delay in G2/M phase transition of fibroblasts	0.0199	JUNB
Connective Tissue Development and Function	G2/M phase transition	initiation of G2/M phase transition of brown adipocytes	0.0394	IRS1
Connective Tissue Development and Function	maintenance	maintenance of bone	0.0199	SRC
Connective Tissue Development and Function	mid S phase	arrest in mid S phase of fibroblast cell lines	0.0199	SRC
Connective Tissue Development and Function	mineralization	mineralization of calvarial cells	0.0199	SRC
Connective Tissue Development and Function	mineralization	mineralization of trabecular bone	0.0394	TNFRSF11B
Connective Tissue Development and Function	mitogenesis	mitogenesis of chondrocytes	0.0199	IRS1
Connective Tissue Development and Function	porosity	porosity of bone	0.0199	TNFRSF11B
Connective Tissue Development and Function	G2 phase	G2 phase of fibroblasts	0.0348	HMGN1, JUNB
Connective Tissue Development and Function	differentiation	differentiation of fibroblasts	0.0393	IRS1, PTPN11
Connective Tissue Development and Function	G2/M phase	G2/M phase of fibroblasts	0.0394	HMGN1
Connective Tissue Development and Function	healing	healing of tibia	0.0394	IRS1
Connective Tissue Development and Function	locomotion	locomotion of fibroblasts	0.0394	SRC
Connective Tissue Development and Function	S phase	initiation of S phase of brown adipocytes	0.0394	IRS1
Connective Tissue Development and Function	S phase	S phase of fibroblast cell lines	0.0475	IRS1, PTPN11, SRC
Connective Tissue Development and Function	stiffness	stiffness of lumbar vertebra	0.0394	TNFRSF11B
Connective Tissue Development and Function	colony formation	colony formation of fibroblasts	0.044	JUNB, JUND
Immune and Lymphatic System Development and Function	formation	formation of T lymphocytes	0.0129	PTPN11, TCF3
Immune and Lymphatic System Development and Function	formation	formation of central supramolecular activation cluster	0.0394	VAV1
Immune and Lymphatic System Development and Function	morphogenesis	morphogenesis of B lymphocytes	0.0199	NFKB2
Immune and Lymphatic System Development and Function	morphology	morphology of marginal zone of spleen	0.0199	NFKB2
Immune and Lymphatic System Development and Function	proliferation	proliferation of tunica intima	0.0199	TNFRSF11B
Immune and Lymphatic System Development and Function	proliferation	proliferation of tunica media	0.0199	TNFRSF11B
Immune and Lymphatic System Development and Function	quantity	quantity of B-cell follicle	0.0199	NFKB2
Immune and Lymphatic System Development and Function	adhesion	adhesion of memory T lymphocytes	0.0394	CCL20
Immune and Lymphatic System Development and Function	cytostasis	cytostasis of megakaryocytes	0.0394	VAV1
Immune and Lymphatic System Development and Function	function	function of helper T lymphocytes	0.0394	VAV1
Immune and Lymphatic System Development and Function	size	size of leukocyte cell lines	0.0394	IRS1
Skeletal and Muscular System Development and Function	proliferation	proliferation of osteoclasts	0.0129	JUNB, TNFRSF11B
Skeletal and Muscular System Development and Function	bone mineral density	bone mineral density of bone	0.0144	CGB, PRLR, TNFRSF11B
Skeletal and Muscular System Development and Function	bone mineral density	bone mineral density of femur	0.0228	PRLR, TNFRSF11B
Skeletal and Muscular System Development and Function	bone mineral density	bone mineral density of cortical bone	0.0394	TNFRSF11B
Skeletal and Muscular System Development and Function	bone mineral density	bone mineral density of tibia	0.0394	TNFRSF11B
Skeletal and Muscular System Development and Function	bone mineral density	bone mineral density of trabecular bone	0.0394	TNFRSF11B
Skeletal and Muscular System Development and Function	quantity	quantity of osteocytes	0.0149	JUNB, NFKB2, SPARC, TNFRSF11B
Skeletal and Muscular System Development and Function	quantity	quantity of osteoclasts	0.0318	JUNB, SPARC, TNFRSF11B
Skeletal and Muscular System Development and Function	quantity	quantity of osteoblasts	0.0488	NFKB2, SPARC
Skeletal and Muscular System Development and Function	activation	activation of osteoclast-like cells	0.0199	SRC
Skeletal and Muscular System Development and Function	apposition	apposition of vertebrae	0.0199	TNFRSF11B
Skeletal and Muscular System Development and Function	innervation	innervation of neuromuscular junctions	0.0199	GDNF
Skeletal and Muscular System Development and Function	maintenance	maintenance of bone	0.0199	SRC
Skeletal and Muscular System Development and Function	mineralization	mineralization of calvarial cells	0.0199	SRC
Skeletal and Muscular System Development and Function	mineralization	mineralization of trabecular bone	0.0394	TNFRSF11B
Skeletal and Muscular System Development and Function	muscularization	muscularization of pulmonary artery	0.0199	MDK
Skeletal and Muscular System Development and Function	myofibrillogenesis	myofibrillogenesis of cells	0.0199	CALR
Skeletal and Muscular System Development and Function	permeability	permeability of sarcolemma	0.0199	SGCA
Skeletal and Muscular System Development and Function	porosity	porosity of bone	0.0199	TNFRSF11B
Skeletal and Muscular System Development and Function	size	size of bone cell lines	0.0199	IRS1
Skeletal and Muscular System Development and Function	width	width of medullary cavity	0.0199	TNFRSF11B
Skeletal and Muscular System Development and Function	commitment	commitment of skeletal muscle	0.0394	MEOX1
Skeletal and Muscular System Development and Function	development	development of cardiomyocytes	0.0394	PTPN11
Skeletal and Muscular System Development and Function	formation	formation of fracture callus	0.0394	IRS1
Skeletal and Muscular System Development and Function	formation	formation of ruffled borders	0.0394	SRC
Skeletal and Muscular System Development and Function	healing	healing of tibia	0.0394	IRS1
Skeletal and Muscular System Development and Function	morphology	morphology of myoblasts	0.0394	ATP6V0C
Skeletal and Muscular System Development and Function	perfusion	perfusion of hindlimb	0.0394	SRC
Skeletal and Muscular System Development and Function	stiffness	stiffness of lumbar vertebra	0.0394	TNFRSF11B
Skeletal and Muscular System Development and Function	mass	mass of muscle	0.044	IRS1, SGCA
Lipid Metabolism	synthesis	synthesis of phosphatidylinositol 4,5-diphosphate	0.0159	ARF1, VAV1
Lipid Metabolism	synthesis	synthesis of myristate	0.0199	FASN
Lipid Metabolism	synthesis	synthesis of stearic acid	0.0199	FASN
Lipid Metabolism	synthesis	synthesis of malonyl-coenzyme A	0.0394	FASN
Lipid Metabolism	synthesis	synthesis of phospholipid	0.042	AGPAT1, ARF1, FASN, VAV1
Lipid Metabolism	accumulation	accumulation of thromboxane B2	0.0199	SRC
Lipid Metabolism	activation	activation of 15-deoxy-delta-12,14-prostaglandin J2	0.0199	PTPN11
Lipid Metabolism	biosynthesis	biosynthesis of very long chain fatty acid	0.0199	FADS2
Lipid Metabolism	localization	localization of oleic acid	0.0199	CRAT
Lipid Metabolism	mobilization	mobilization of triacylglycerol	0.0199	APOB
Lipid Metabolism	sialylation	sialylation of neolactohexaosylceramide	0.0199	ST3GAL6
Lipid Metabolism	sialylation	sialylation of neolactotetraosylceramide	0.0199	ST3GAL6
Lipid Metabolism	utilization	utilization of triacylglycerol	0.0199	ANGPTL4
Lipid Metabolism	production	production of progesterone	0.0366	AMH, CGB, PRLR
Lipid Metabolism	catabolism	catabolism of sphingomyelin	0.0394	SMPD2
Organ Morphology	enlargement	enlargement of organ	0.0159	CGB, PTPN11
Organ Morphology	enlargement	enlargement of liver	0.0394	PTPN11
Organ Morphology	circumference	circumference of lung	0.0199	AMH
Organ Morphology	density	density of islets of Langerhans	0.0199	PRLR
Organ Morphology	morphology	morphology of marginal zone of spleen	0.0199	NFKB2
Organ Morphology	morphogenesis	morphogenesis of heart	0.0306	ADAM19 (includes EG:8728), IFT52
Organ Morphology	quantity	quantity of renal glomerulus	0.0394	GDNF
Organ Morphology	volume	volume of renal glomerulus	0.0394	GDNF
Small Molecule Biochemistry	synthesis	synthesis of phosphatidylinositol 4,5-diphosphate	0.0159	ARF1, VAV1
Small Molecule Biochemistry	synthesis	synthesis of myristate	0.0199	FASN
Small Molecule Biochemistry	synthesis	synthesis of NADPH	0.0199	FASN
Small Molecule Biochemistry	synthesis	synthesis of stearic acid	0.0199	FASN
Small Molecule Biochemistry	synthesis	synthesis of malonyl-coenzyme A	0.0394	FASN
Small Molecule Biochemistry	synthesis	synthesis of phospholipid	0.042	AGPAT1, ARF1, FASN, VAV1
Small Molecule Biochemistry	accumulation	accumulation of thromboxane B2	0.0199	SRC
Small Molecule Biochemistry	activation	activation of 15-deoxy-delta-12,14-prostaglandin J2	0.0199	PTPN11
Small Molecule Biochemistry	aminoacylation	aminoacylation of L-tyrosyl-tRNA(tyr)	0.0199	YARS
Small Molecule Biochemistry	biosynthesis	biosynthesis of very long chain fatty acid	0.0199	FADS2
Small Molecule Biochemistry	catabolism	catabolism of proline	0.0199	ALDH4A1
Small Molecule Biochemistry	catabolism	catabolism of spermidine	0.0199	DHPS
Small Molecule Biochemistry	catabolism	catabolism of sphingomyelin	0.0394	SMPD2
Small Molecule Biochemistry	excision repair	excision repair of pyrimidine dimer	0.0199	HMGN1
Small Molecule Biochemistry	export	export of vinblastine	0.0199	ABCC2
Small Molecule Biochemistry	export	export of glutathione	0.0394	ABCC2
Small Molecule Biochemistry	localization	localization of oleic acid	0.0199	CRAT
Small Molecule Biochemistry	mobilization	mobilization of triacylglycerol	0.0199	APOB
Small Molecule Biochemistry	quantity	quantity of UDP-D-glucose	0.0199	UGP2
Small Molecule Biochemistry	sialylation	sialylation of neolactohexaosylceramide	0.0199	ST3GAL6
Small Molecule Biochemistry	sialylation	sialylation of neolactotetraosylceramide	0.0199	ST3GAL6
Small Molecule Biochemistry	transport	transport of creatine	0.0199	SLC6A8
Small Molecule Biochemistry	uptake	uptake of creatine	0.0199	SLC6A8
Small Molecule Biochemistry	utilization	utilization of triacylglycerol	0.0199	ANGPTL4
Small Molecule Biochemistry	modification	modification of glutamine family amino acid	0.0228	P4HA1, PRMT1
Small Molecule Biochemistry	production	production of progesterone	0.0366	AMH, CGB, PRLR
Small Molecule Biochemistry	co-transport	co-transport of glutathione	0.0394	ABCC2
Small Molecule Biochemistry	metabolism	metabolism of UDP-D-glucose	0.0394	UGP2
Amino Acid Metabolism	catabolism	catabolism of proline	0.0199	ALDH4A1
Amino Acid Metabolism	transport	transport of creatine	0.0199	SLC6A8
Amino Acid Metabolism	uptake	uptake of creatine	0.0199	SLC6A8
Amino Acid Metabolism	modification	modification of glutamine family amino acid	0.0228	P4HA1, PRMT1
Behavior	phase resetting	phase resetting of mice	0.0199	OPN4
Behavior	rotating behavior	rotating behavior of rats	0.0199	GDNF
Behavior	mating	mating of mice	0.0394	CGB
Behavior	place preference	place preference of rats	0.0394	GDNF
Carbohydrate Metabolism	quantity	quantity of UDP-D-glucose	0.0199	UGP2
Carbohydrate Metabolism	metabolism	metabolism of UDP-D-glucose	0.0394	UGP2
Cardiovascular Disease	calcification	calcification of aorta	0.0199	TNFRSF11B
Cardiovascular Disease	calcification	calcification of carotid artery	0.0199	TNFRSF11B
Cardiovascular Disease	calcification	calcification of femoral artery	0.0199	TNFRSF11B
Cardiovascular Disease	calcification	calcification of hepatic artery	0.0199	TNFRSF11B
Cardiovascular Disease	calcification	calcification of mesenteric artery	0.0199	TNFRSF11B
Cardiovascular Disease	calcification	calcification of renal artery	0.0199	TNFRSF11B
Cardiovascular Disease	calcification	calcification of tunica media	0.0394	TNFRSF11B
Cardiovascular Disease	enlargement	enlargement of dorsal aorta	0.0199	KRIT1
Cardiovascular Disease	enlargement	enlargement of vascular tissue	0.0199	PGF
Cardiovascular Disease	long QT syndrome 5	long QT syndrome 5	0.0199	KCNE1
Cardiovascular Disease	hypertriglyceridemia	hypertriglyceridemia of mice	0.0306	ANGPTL4, APOB
Cardiovascular Disease	aortic dissection	aortic dissection of aorta	0.0394	TNFRSF11B
Cardiovascular Disease	Jervell and Lange-Nielsen syndrome	Jervell and Lange-Nielsen syndrome	0.0394	KCNE1
Cardiovascular Disease	sinus bradycardia	sinus bradycardia of heart	0.0394	CALR
Cardiovascular Disease	stenosis	stenosis of cardiac valve	0.0394	ADAM19 (includes EG:8728)
Cardiovascular Disease	cardiovascular disorder	cardiovascular disorder of aorta	0.0488	APOB, TNFRSF11B
Cardiovascular System Development and Function	conduction	conduction of atrioventricular node	0.0199	CALR
Cardiovascular System Development and Function	diameter	diameter of dorsal aorta	0.0199	KRIT1
Cardiovascular System Development and Function	formation	formation of aortic valve	0.0199	ADAM19 (includes EG:8728)
Cardiovascular System Development and Function	formation	formation of pulmonary valve	0.0199	ADAM19 (includes EG:8728)
Cardiovascular System Development and Function	formation	formation of collateral vessel	0.0394	SRC
Cardiovascular System Development and Function	formation	formation of pulmonary artery	0.0394	JUNB
Cardiovascular System Development and Function	innervation	innervation of blood vessel	0.0199	GDNF
Cardiovascular System Development and Function	muscularization	muscularization of pulmonary artery	0.0199	MDK
Cardiovascular System Development and Function	proliferation	proliferation of tunica intima	0.0199	TNFRSF11B
Cardiovascular System Development and Function	proliferation	proliferation of tunica media	0.0199	TNFRSF11B
Cardiovascular System Development and Function	proliferation	proliferation of neointima	0.0394	RTN4
Cardiovascular System Development and Function	morphogenesis	morphogenesis of heart	0.0306	ADAM19 (includes EG:8728), IFT52
Cardiovascular System Development and Function	angiogenesis	angiogenesis of heart	0.0394	PGF
Cardiovascular System Development and Function	development	development of cardiomyocytes	0.0394	PTPN11
Cardiovascular System Development and Function	perfusion	perfusion of hindlimb	0.0394	SRC
Cardiovascular System Development and Function	vasodilation	vasodilation of rats	0.0394	PGF
Cardiovascular System Development and Function	tubulation	tubulation of endothelial cells	0.044	ANGPTL4, SRC
Cellular Compromise	acidification	acidification of lysosome membrane	0.0199	ATP6V0C
Cellular Compromise	acidification	acidification of vacuole	0.0394	ATP6V0C
Cellular Compromise	oxidative stress	oxidative stress of leukemia cell lines	0.0199	VAV1
Cellular Function and Maintenance	assembly	assembly of peroxisome membrane	0.0199	PEX19
Cellular Function and Maintenance	assembly	assembly of endoplasmic reticulum	0.0394	NSFL1C
Cellular Function and Maintenance	exocytosis	exocytosis of cytotoxic granule	0.0199	VAV1
Cellular Function and Maintenance	localization	localization of osteoclast-like cells	0.0199	TNFRSF11B
Cellular Function and Maintenance	organization	organization of postsynaptic membrane	0.0199	GDNF
Cellular Function and Maintenance	cytostasis	cytostasis of gonadal cell lines	0.0394	CSNK2B
Cellular Function and Maintenance	cytostasis	cytostasis of megakaryocytes	0.0394	VAV1
Cellular Function and Maintenance	function	function of helper T lymphocytes	0.0394	VAV1
Cellular Function and Maintenance	release	release of oocytes	0.0394	CGB
Dermatological Diseases and Conditions	allergic contact dermatitis	allergic contact dermatitis of organism	0.0199	IL16
Dermatological Diseases and Conditions	Ehlers-Danlos syndrome, type II	Ehlers-Danlos syndrome, type II	0.0199	COL5A1
Digestive System Development and Function	gastric emptying	delay in gastric emptying of mice	0.0199	GDNF
DNA Replication, Recombination, and Repair	excision repair	excision repair of pyrimidine dimer	0.0199	HMGN1
DNA Replication, Recombination, and Repair	alignment	alignment of chromosomes	0.0265	CNAP1, HCFC1
DNA Replication, Recombination, and Repair	segregation	segregation of chromosomes	0.0295	BRRN1, CNAP1, HCFC1
Drug Metabolism	export	export of vinblastine	0.0199	ABCC2
Drug Metabolism	export	export of glutathione	0.0394	ABCC2
Drug Metabolism	production	production of progesterone	0.0366	AMH, CGB, PRLR
Drug Metabolism	co-transport	co-transport of glutathione	0.0394	ABCC2
Drug Metabolism	transport	transport of sulfinpyrazone	0.0394	ABCC2
Embryonic Development	formation	formation of lobulo-alveolar bud cells	0.0199	PRLR
Embryonic Development	formation	formation of mullerian duct	0.0199	AMH
Embryonic Development	formation	formation of Reichert's membrane	0.0199	POMT1
Embryonic Development	morphology	morphology of mullerian duct	0.0199	AMH
Embryonic Development	quantity	quantity of lung bud	0.0199	AMH
Embryonic Development	differentiation	differentiation of somites	0.0394	MEOX1
Embryonic Development	morphogenesis	morphogenesis of somites	0.0394	MEOX1
Embryonic Development	morphogenesis	morphogenesis of ureteric bud branch	0.0394	GDNF
Embryonic Development	branching	branching of metanephric bud	0.0488	GDNF, PGF
Embryonic Development	implantation	implantation of embryo	0.0488	PRLR, TRO
Endocrine System Development and Function	density	density of islets of Langerhans	0.0199	PRLR
Endocrine System Development and Function	production	production of progesterone	0.0366	AMH, CGB, PRLR
Endocrine System Development and Function	morphology	morphology of delta islet cells	0.0394	SRC
Gastrointestinal Disease	calcification	calcification of small intestine	0.0199	TNFRSF11B
Gastrointestinal Disease	calcification	calcification of stomach	0.0199	TNFRSF11B
Gastrointestinal Disease	haptotaxis	haptotaxis of colorectal cancer cell lines	0.0199	SRC
Gastrointestinal Disease	tumorigenesis	tumorigenesis of colon carcinoma	0.0199	SRC
Gastrointestinal Disease	colon carcinoma	colon carcinoma	0.0306	PTPN11, SRC
Gastrointestinal Disease	anoikis	anoikis of colorectal cancer cell lines	0.0394	SRC
Gastrointestinal Disease	enlargement	enlargement of liver	0.0394	PTPN11
Gene Expression	accessibility	accessibility of gene	0.0199	HMGN1
Gene Expression	transactivation	transactivation of STAT binding site	0.0199	SRC
Gene Expression	activation	activation of E2 box element	0.0394	TCF3
Gene Expression	activation	activation of Lactogenic hormone response element	0.0394	PRLR
Gene Expression	binding	binding of CD28RE/AP response element	0.0394	VAV1
Gene Expression	transcription	transcription of CD28RE/AP response element	0.0394	VAV1
Gene Expression	transcription	transcription of STAT-3/STAT-6 binding site	0.0394	SRC
Hepatic System Development and Function	choleresis	choleresis of rats	0.0199	ABCC2
Hepatic System Development and Function	flow	flow of bile	0.0394	ABCC2
Hepatic System Disease	calcification	calcification of hepatic artery	0.0199	TNFRSF11B
Hepatic System Disease	Dubin-Johnson syndrome	Dubin-Johnson syndrome	0.0199	ABCC2
Hepatic System Disease	intrahepatic cholestasis	intrahepatic cholestasis of rats	0.0199	ABCC2
Hepatic System Disease	enlargement	enlargement of liver	0.0394	PTPN11
Hepatic System Disease	transformation	transformation of hepatoma cell lines	0.0394	SRC
Infectious Disease	toxoplasmic encephalitis	toxoplasmic encephalitis of mice	0.0199	NFKB2
Infectious Disease	tuberculosis	tuberculosis of organism	0.0199	IL16
Inflammatory Disease	allergic contact dermatitis	allergic contact dermatitis of organism	0.0199	IL16
Inflammatory Disease	focal glomerulonephritis	focal glomerulonephritis of organism	0.0199	IL16
Inflammatory Disease	sarcoidosis	sarcoidosis of organism	0.0199	IL16
Inflammatory Disease	synovitis	synovitis of organism	0.0394	IL16
Metabolic Disease	chylomicronemia	chylomicronemia of mice	0.0199	APOB
Metabolic Disease	familial defective apo b-100	familial defective apo b-100	0.0199	APOB
Metabolic Disease	sialidosis, type I	sialidosis, type I	0.0199	NEU1
Metabolic Disease	sialidosis, type II	sialidosis, type II	0.0199	NEU1
Metabolic Disease	VLCAD deficiency	VLCAD deficiency	0.0199	ACADVL
Metabolic Disease	hypertriglyceridemia	hypertriglyceridemia of mice	0.0306	ANGPTL4, APOB
Neurological Disease	apoptosis	apoptosis of myenteric ganglion cells	0.0199	GDNF
Neurological Disease	apoptosis	apoptosis of nervous tissue cell lines	0.0272	GDNF, PPP1R13L, SMPD2
Neurological Disease	hypertrophy	hypertrophy of motor neurons	0.0199	GDNF
Neurological Disease	sialidosis, type I	sialidosis, type I	0.0199	NEU1
Neurological Disease	sialidosis, type II	sialidosis, type II	0.0199	NEU1
Neurological Disease	toxoplasmic encephalitis	toxoplasmic encephalitis of mice	0.0199	NFKB2
Neurological Disease	Jervell and Lange-Nielsen syndrome	Jervell and Lange-Nielsen syndrome	0.0394	KCNE1
Neurological Disease	proliferation	proliferation of glioblastoma cells	0.0394	SRC
Neurological Disease	Sutherland-Haan syndrome	Sutherland-Haan syndrome	0.0394	PQBP1 (includes EG:10084)
Neurological Disease	Walker-Warburg syndrome	Walker-Warburg syndrome	0.0394	POMT1
Nucleic Acid Metabolism	excision repair	excision repair of pyrimidine dimer	0.0199	HMGN1
Nucleic Acid Metabolism	quantity	quantity of UDP-D-glucose	0.0199	UGP2
Nucleic Acid Metabolism	synthesis	synthesis of NADPH	0.0199	FASN
Nucleic Acid Metabolism	synthesis	synthesis of malonyl-coenzyme A	0.0394	FASN
Nucleic Acid Metabolism	metabolism	metabolism of UDP-D-glucose	0.0394	UGP2
Nutritional Disease	early-onset morbid obesity	early-onset morbid obesity of mice	0.0199	PTPN11
Organismal Development	secretion	secretion of breast milk	0.0199	PRLR
Organismal Development	development	development of animal	0.0389	CALR, CSNK2B, IFT52, JUND, MEOX1, MLL, PGF, PLCZ1, POMT1, PRLR, PRMT1, PTPN11, VAV1, YARS
Organismal Development	development	development of digit	0.044	IFT52, ITGA3
Organismal Development	adhesion	adhesion of peritoneum	0.0394	ITGA3
Organismal Development	fusion	fusion of digit	0.0394	FRAS1
Organismal Functions	turning	turning of rats	0.0199	GDNF
Protein Synthesis	aminoacylation	aminoacylation of L-tyrosyl-tRNA(tyr)	0.0199	YARS
Renal and Urological Disease	calcification	calcification of kidney	0.0199	TNFRSF11B
Renal and Urological Disease	calcification	calcification of renal artery	0.0199	TNFRSF11B
Renal and Urological Disease	damage	damage of tubulointerstitium	0.0199	MDK
Renal and Urological Disease	degeneration	degeneration of renal tubule	0.0199	MDK
Renal and Urological Disease	focal glomerulonephritis	focal glomerulonephritis of organism	0.0199	IL16
Renal and Urological Disease	hyperfiltration	hyperfiltration of kidney	0.0199	GDNF
Renal and Urological Disease	mitogenesis	mitogenesis of kidney cancer cell lines	0.0199	MDK
Renal and Urological Disease	transformation	transformation of mesangial cells	0.0199	SRC
Renal and Urological Disease	detachment	detachment of podocytes	0.0394	ITGA3
Renal and Urological Disease	dissociation	dissociation of bladder cancer cell lines	0.0394	SRC
Renal and Urological Disease	enlargement	enlargement of kidney	0.0394	CGB
Renal and Urological Disease	quantity	quantity of bladder cancer cell lines	0.0394	LZTS1
Renal and Urological System Development and Function	G0/G1 phase transition	arrest in G0/G1 phase transition of kidney cell lines	0.0199	IL16
Renal and Urological System Development and Function	morphology	morphology of mesangial cells	0.0199	SPARC
Renal and Urological System Development and Function	branching	branching of ureteric bud cells	0.0394	GDNF
Renal and Urological System Development and Function	quantity	quantity of renal glomerulus	0.0394	GDNF
Renal and Urological System Development and Function	volume	volume of renal glomerulus	0.0394	GDNF
Reproductive System Disease	anaphase	entry into anaphase of cervical cancer cell lines	0.0199	CNAP1
Reproductive System Disease	volume	volume of prostate cancer cell lines	0.0199	FASN
Reproductive System Disease	cell-cell contact	cell-cell contact of prostate cancer cell lines	0.0394	FASN
Reproductive System Disease	commitment	commitment of germ cell tumor cell lines	0.0394	MEOX1
Reproductive System Disease	signaling	signaling of mammary tumor cells	0.0394	ITGA3
Reproductive System Disease	apoptosis	apoptosis of ovarian cancer cell lines	0.0419	AMH, SPARC, TMSB10
Respiratory System Development and Function	circumference	circumference of lung	0.0199	AMH
RNA Post-Transcriptional Modification	splicing	splicing of pre-mRNA	0.0199	EFTUD2
RNA Post-Transcriptional Modification	splicing	splicing of RNA	0.0264	EFTUD2, PTBP1, SFRS3, SNRPA1
Tissue Development	adhesion	adhesion of cortical neurons	0.0199	ITGA3
Tissue Development	adhesion	adhesion of memory T lymphocytes	0.0394	CCL20
Tissue Development	adhesion	adhesion of mesothelial cells	0.0394	ITGA3
Tissue Development	adhesion	adhesion of radial glial cells	0.0394	ITGA3
Tissue Development	deposition	deposition of subcutaneous fat	0.0199	SPARC
Tissue Development	development	development of submandibular ganglion	0.0199	GDNF
Tissue Development	development	development of otic ganglion	0.0394	GDNF
Tissue Development	development	development of sphenopalatine ganglion	0.0394	GDNF
Tissue Development	formation	formation of mullerian duct	0.0199	AMH
Tissue Development	formation	formation of Reichert's membrane	0.0199	POMT1
Tissue Development	formation	formation of fracture callus	0.0394	IRS1
Tissue Development	morphogenesis	morphogenesis of tissue	0.0363	FRAS1, GDNF, MEOX1, PTPN11
Tissue Development	morphogenesis	morphogenesis of somites	0.0394	MEOX1
Tissue Development	morphogenesis	morphogenesis of ureteric bud branch	0.0394	GDNF
Tissue Development	differentiation	differentiation of somites	0.0394	MEOX1
Tissue Development	branching	branching of metanephric bud	0.0488	GDNF, PGF
Tumor Morphology	clearance	clearance of tumor	0.0199	VAV1
Tumor Morphology	formation	formation of prolactinoma	0.0394	PRLR
Tumor Morphology	proliferation	proliferation of glioblastoma cells	0.0394	SRC
Visual System Development and Function	development	development of lens capsule	0.0199	SPARC
Visual System Development and Function	vacuolation	vacuolation of lens fiber cells	0.0199	SPARC
Visual System Development and Function	light sensitivity	light sensitivity of retinal ganglion cells	0.0394	OPN4
Cell Signaling	release	release of calcium	0.0247	CALR, IRS1, PLCZ1, S100A1, SRC, TNFRSF11B, VAV1
Cell Signaling	formation	formation of protein-protein complex	0.0376	CDC42EP2, HCFC1, MLL, SRC, TRAF2
Cell Signaling	cycling	cycling of calcium	0.0394	S100A1
Vitamin and Mineral Metabolism	release	release of calcium	0.0247	CALR, IRS1, PLCZ1, S100A1, SRC, TNFRSF11B, VAV1
Vitamin and Mineral Metabolism	cycling	cycling of calcium	0.0394	S100A1
RNA Damage and Repair	catabolism	catabolism of RNA	0.0306	RNH1, XRN2
Free Radical Scavenging	accumulation	accumulation of reactive oxygen species	0.0393	TRAF2, TRAF5
Auditory Disease	Jervell and Lange-Nielsen syndrome	Jervell and Lange-Nielsen syndrome	0.0394	KCNE1
Dental Disease	dentinogenesis imperfecta Shields, type II	dentinogenesis imperfecta Shields, type II	0.0394	ENAM
Hair and Skin Development and Function	cell spreading	cell spreading of keratinocytes	0.0394	ITGA3
Viral Function	transcription	transcription of cytomegalovirus	0.0394	ILF3
