# Supplementary material for: CD44+CD24− prostate cells are early cancer progenitor/stem cells that provide a model for patients with poor prognosis
Source: Br J Cancer. 2008 Feb 12;98(4):756–65. doi: 10.1038/sj.bjc.6604242 (PMC2259168; doi:10.1038/sj.bjc.6604242)
Supplement: Supplementary Table 6 [file 6604242x7.xls]

## Sheet: LnCAP CD44+CD24- vs total IGS
Supplemental Table 6
Afyymetrix ID	Gene Symbol	Gene Name	TBCC_vs_NBE	CD44+CD24-_vs_total	Pearson Correlation
212216_at	KIAA0436	putative prolyl oligopeptidase	2.6	0.1912	0.588791
204976_s_at	AMMECR1	Alport syndrome, mental retardation, midface hypoplasia and elliptocytosis chromosomal region, gene 1	2.5	0.7482
202116_at	DPF2	D4, zinc and double PHD fingers family 2	2.2	0.6819
201136_at	PLP2	proteolipid protein 2 (colonic epithelium-enriched)	2.1	4.1819
202530_at	MAPK14	mitogen-activated protein kinase 14	2	-0.0306
207264_at	KDELR3	KDEL (Lys-Asp-Glu-Leu) endoplasmic reticulum protein retention receptor 3	2	0.819
212522_at	PDE8A	phosphodiesterase 8A	2	0.1259
203882_at	ISGF3G	interferon-stimulated transcription factor 3, gamma 48kDa	1.9	1.2882
225114_at	AGPS	Alkylglycerone phosphate synthase	1.9	-0.5299
226135_at	C6orf107	chromosome 6 open reading frame 107	1.9	1.0225
202786_at	STK39	serine threonine kinase 39 (STE20/SPS1 homolog, yeast)	1.7	0.181
225741_at	THUMPD3	THUMP domain containing 3	1.7	1.5212
202138_x_at	JTV1	JTV1 gene	1.6	0.8549
218622_at	NUP37	nucleoporin 37kDa	1.6	1.0634
223100_s_at	NUDT5	nudix (nucleoside diphosphate linked moiety X)-type motif 5	1.6	0.9722
225621_at	ALG2	asparagine-linked glycosylation 2 homolog (yeast, alpha-1,3-mannosyltransferase)	1.6	-0.3798
32723_at	CSTF1	cleavage stimulation factor, 3' pre-RNA, subunit 1, 50kDa	1.6	1.4098
205416_s_at	ATXN3	ataxin 3	1.5	-0.0336
220987_s_at	C11orf17 /// SNARK	chromosome 11 open reading frame 17 /// chromosome 11 open reading frame 17 /// likely ortholog of rat SNF1/AMP-activated protein kinase /// likely ortholog of rat SNF1/AMP-activated protein kinase	1.5	1.505
204176_at	KLHL20	kelch-like 20 (Drosophila)	1.4	-1.1208
204565_at	THEM2	thioesterase superfamily member 2	1.4	0.6602
213373_s_at	CASP8	caspase 8, apoptosis-related cysteine protease	1.4	0.83701
222424_s_at	NUCKS	nuclear ubiquitous casein kinase and cyclin-dependent kinase substrate	1.4	0.7591
201223_s_at	RAD23B	RAD23 homolog B (S. cerevisiae)	1.3	1.6297
203291_at	CNOT4	CCR4-NOT transcription complex, subunit 4	1.3	1.1799
203544_s_at	STAM	signal transducing adaptor molecule (SH3 domain and ITAM motif) 1	1.3	0.4914
208875_s_at	PAK2	p21 (CDKN1A)-activated kinase 2	1.3	0.7637
209393_s_at	EIF4E2	eukaryotic translation initiation factor 4E member 2	1.3	0.8155
211963_s_at	ARPC5	actin related protein 2/3 complex, subunit 5, 16kDa	1.3	0.9879
212072_s_at	CSNK2A1	casein kinase 2, alpha 1 polypeptide	1.3	1.0477
212467_at	DNAJC13	DnaJ (Hsp40) homolog, subfamily C, member 13	1.3	0.1666
222154_s_at	DNAPTP6	DNA polymerase-transactivated protein 6	1.3	1.6969
235241_at	FLJ90709	hypothetical protein FLJ90709	1.3	0
235940_at	C9orf64	chromosome 9 open reading frame 64	1.3	0.9274
201609_x_at	ICMT	isoprenylcysteine carboxyl methyltransferase	1.2	1.1889
212320_at	TUBB	tubulin, beta polypeptide	1.2	0.113
218493_at	C16orf33	chromosome 16 open reading frame 33	1.2	0.0064
222410_s_at	SNX6	sorting nexin 6	1.2	-0.2052
222581_at	XPR1	xenotropic and polytropic retrovirus receptor	1.2	-6.2072
235181_at	FLJ37953	hypothetical protein FLJ37953	1.2	1.8898
53202_at	C7orf25	chromosome 7 open reading frame 25	1.2	1.5876
200614_at	CLTC	clathrin, heavy polypeptide (Hc)	1.1	0.5872
200738_s_at	PGK1	phosphoglycerate kinase 1	1.1	1.2065
201725_at	C10orf7	chromosome 10 open reading frame 7	1.1	0.4741
209533_s_at	PLAA	phospholipase A2-activating protein	1.1	0.8643
212297_at	AFURS1	ATPase family homolog up-regulated in senescence cells	1.1	0.4412
213453_x_at	GAPD	glyceraldehyde-3-phosphate dehydrogenase	1.1	1.40731
222640_at	DNMT3A	DNA (cytosine-5-)-methyltransferase 3 alpha	1.1	1.9315
223433_at	C7orf36	chromosome 7 open reading frame 36	1.1	0.9765
225022_at	DCBLD1	Discoidin, CUB and LCCL domain containing 1	1.1	1.0563
200650_s_at	LDHA	lactate dehydrogenase A	1	1.4007
200890_s_at	SSR1	signal sequence receptor, alpha (translocon-associated protein alpha)	1	0.3235
201274_at	PSMA5	proteasome (prosome, macropain) subunit, alpha type, 5	1	0.603
203605_at	SRP54	signal recognition particle 54kDa	1	0.7174
203829_at	ELP4	elongation protein 4 homolog (S. cerevisiae)	1	1.1924
208758_at	ATIC	5-aminoimidazole-4-carboxamide ribonucleotide formyltransferase/IMP cyclohydrolase	1	1.0587
222604_at	GTF3C3	general transcription factor IIIC, polypeptide 3, 102kDa	1	-0.5292
226191_at	GSK3B	Glycogen synthase kinase 3 beta	1	2.3112
236721_at	ALKBH	AlkB, alkylation repair homolog (E. coli)	1	0.6601
201522_x_at	SNRPN /// SNURF	small nuclear ribonucleoprotein polypeptide N /// SNRPN upstream reading frame	-1	-3.63087
205697_at	SCGN	secretagogin, EF-hand calcium binding protein	-1	-1.3121
208622_s_at	VIL2	villin 2 (ezrin)	-1	-2.5143
217810_x_at	LARS	leucyl-tRNA synthetase	-1	0.9663
222243_s_at	TOB2	transducer of ERBB2, 2	-1	-1.3014
209306_s_at	SWAP70	SWAP-70 protein	-1.1	-7.6633
219357_at	GTPBP1	GTP binding protein 1	-1.1	-0.657
221824_s_at	2007-03-08	membrane-associated ring finger (C3HC4) 8	-1.1	-0.3753
225321_s_at	PILRB	paired immunoglobin-like type 2 receptor beta	-1.1	-0.003
236655_at	TPD52	Tumor protein D52	-1.1	-1.0057
202393_s_at	KLF10	Kruppel-like factor 10	-1.2	-3.1936
208165_s_at	PRSS16	protease, serine, 16 (thymus)	-1.2	-0.1764
218023_s_at	FAM53C	family with sequence similarity 53, member C	-1.2	-4.41965
218611_at	IER5	immediate early response 5	-1.2	-0.9941
221563_at	DUSP10	dual specificity phosphatase 10	-1.2	-0.569
228625_at	CITED4	Cbp/p300-interacting transactivator, with Glu/Asp-rich carboxy-terminal domain, 4	-1.2	-0.55689
203892_at	WFDC2	WAP four-disulfide core domain 2	-1.3	0.0041
211538_s_at	HSPA2	heat shock 70kDa protein 2	-1.3	-1.1354
212463_at	CD59	CD59 antigen p18-20 (antigen identified by monoclonal antibodies 16.3A5, EJ16, EJ30, EL32 and G344)	-1.3	-0.1553
212543_at	AIM1	absent in melanoma 1	-1.3	-1.5478
227325_at	LOC255783	hypothetical protein LOC255783	-1.3	0.1369
228325_at	KIAA0146	KIAA0146 protein	-1.3	-1.2181
204784_s_at	MLF1	myeloid leukemia factor 1	-1.4	-6.2769
226982_at	ELL2	Elongation factor, RNA polymerase II, 2	-1.4	-5.9553
205383_s_at	ZBTB20	zinc finger and BTB domain containing 20	-1.5	-5.9234
208614_s_at	FLNB	filamin B, beta (actin binding protein 278)	-1.5	-0.3996
218021_at	DHRS4	dehydrogenase/reductase (SDR family) member 4	-1.5	-0.3398
228772_at	HNMT	Histamine N-methyltransferase	-1.5	-0.5858
229638_at	IRX3	iroquois homeobox protein 3	-1.5	-0.3178
235745_at	ERN1	endoplasmic reticulum to nucleus signalling 1	-1.5	-1.0685
224454_at	ETNK1	ethanolamine kinase 1 /// ethanolamine kinase 1	-1.6	-5.3429
226403_at	TMC4	transmembrane channel-like 4	-1.6	0.5941
241782_at	NEBL	Nebulette	-1.6	-0.9582
213375_s_at	CG018	hypothetical gene CG018	-1.7	-1.3093
227627_at	SGKL	serum/glucocorticoid regulated kinase-like	-1.7	-0.1607
241435_at	ETS1	V-ets erythroblastosis virus E26 oncogene homolog 1 (avian)	-1.7	-6.63435
203973_s_at	CEBPD	CCAAT/enhancer binding protein (C/EBP), delta	-1.8	-0.5062
212533_at	WEE1	WEE1 homolog (S. pombe)	-1.8	-1.5019
214053_at	ERBB4	V-erb-a erythroblastic leukemia viral oncogene homolog 4 (avian)	-1.8	-0.8386
201324_at	EMP1	epithelial membrane protein 1	-1.9	-7.05801
204259_at	MMP7	matrix metalloproteinase 7 (matrilysin, uterine)	-1.9	0.5011
223394_at	SERTAD1	SERTA domain containing 1	-1.9	-0.7376
225212_at	SLC25A25	solute carrier family 25 (mitochondrial carrier; phosphate carrier), member 25	-1.9	-4.2567
200811_at	CIRBP	cold inducible RNA binding protein	-2	-1.1253
201311_s_at	SH3BGRL	SH3 domain binding glutamic acid-rich protein like	-2	-2.96045
218552_at	ECHDC2	enoyl Coenzyme A hydratase domain containing 2	-2	-0.661
228360_at	LOC130576	hypothetical protein LOC130576	-2	-1.8334
40016_g_at	MAST4	microtubule associated serine/threonine kinase family member 4	-2	-7.4533
203929_s_at	MAPT	microtubule-associated protein tau	-2.1	-0.8521
219768_at	B7-H4	immune costimulatory protein B7-H4	-2.1	-0.3047
221675_s_at	CHPT1	choline phosphotransferase 1	-2.1	-2.4044
222731_at	ZDHHC2	zinc finger, DHHC domain containing 2	-2.1	-0.565
242705_x_at	LRPAP1	Low density lipoprotein receptor-related protein associated protein 1	-2.3	-0.4604
208798_x_at	GOLGIN-67	golgin-67	-2.5	-0.58795
209774_x_at	CXCL2	chemokine (C-X-C motif) ligand 2	-2.5	-0.8658
214016_s_at	SFPQ	Splicing factor proline/glutamine rich (polypyrimidine tract binding protein associated)	-2.5	-0.6557
211458_s_at	GABARAPL1	GABA(A) receptor-associated protein like 1	-2.6	-8.1594
229152_at	C4orf7	chromosome 4 open reading frame 7	-3.4	-1.0999
203438_at	STC2	Stanniocalcin 2	-4	-7.2362
